# Supplementary material for: Cap-adjacent 2′-O-ribose methylation of RNA in C. elegans is required for postembryonic growth and germline development in the presence of the decapping exonuclease EOL-1
Source: Nucleic Acids Res. 2026 Apr 30;54(8):gkag355. doi: 10.1093/nar/gkag355 (PMC13129544; doi:10.1093/nar/gkag355)
Supplement: gkag355_Supplemental_Files [file gkag355_supplemental_files.zip]

Archive with 5 entries (5 files):
- Clemens_et_al_Supplementary_Table_1_R1.xlsx
- Clemens_et_al_Supplementary_Table_2.xlsx
- Clemens_et_al_Supplementary_Table_3.xlsx
- Clemens_et_al_Supplementary_Table_4.xlsx
- NAR-01820-Z-2025.R2_Supp_Figs.docx
