# Supplementary material for: Cap-adjacent 2′-O-ribose methylation of RNA in C. elegans is required for postembryonic growth and germline development in the presence of the decapping exonuclease EOL-1
Source: Nucleic Acids Res. 2026 Apr 30;54(8):gkag355. doi: 10.1093/nar/gkag355 (PMC13129544; doi:10.1093/nar/gkag355)
Supplement: gkag355_Supplemental_Files [file gkag355_supplemental_files.zip › Clemens_et_al_Supplementary_Table_4.xlsx]

## Sheet: CMTR-1(-); eol-1(+) DEGs
WBGene	baseMean	log2FoldChange	lfcSE	pvalue	padj	Gene	Group	Biotype
WBGene00000003	2005.5	-0.00835065	0.161443	0.953246	0.970786	aat-2	other	protein_coding
WBGene00000007	904.714	-0.0925395	0.184268	0.576985	0.696439	aat-6	other	protein_coding
WBGene00000014	0					abf-3	other	protein_coding
WBGene00000015	12.6457	-0.427101	0.519175	0.0979473	0.196796	abf-4	other	protein_coding
WBGene00000022	575.471	-0.440476	0.265966	0.0426684	0.105017	abt-4	other	protein_coding
WBGene00015598	396.265	8.84538	0.663485	1.1509e-39	1.25655e-36	fbxa-163	other	protein_coding
WBGene00008631	245.976	5.55962	0.352153	6.90612e-57	1.25655e-36	F10A3.1	other	protein_coding
WBGene00269425	38.1311	5.34628	0.725092	7.2283e-14	5.88945e-12	C49G7.13	other	protein_coding
WBGene00019101	673.697	5.20184	0.238833	3.97374e-106	6.5078e-102	F59B1.10	other	protein_coding
WBGene00008843	56.5818	5.14106	0.566926	4.11007e-20	8.41382e-18	arrd-9	IPR	protein_coding
WBGene00000054	293.981	0.403006	0.225651	0.0380085	0.0964314	acr-15	other	protein_coding
WBGene00000055	1084.58	0.252474	0.167648	0.101523	0.20185	acr-16	other	protein_coding
WBGene00000056	37.6731	-0.132783	0.294907	0.541543	0.668641	acr-17	other	protein_coding
WBGene00000057	80.7296	-0.0151943	0.229318	0.936165	0.960129	acr-18	other	protein_coding
WBGene00000062	60.0521	-0.113863	0.291828	0.597771	0.712964	acr-23	other	protein_coding
WBGene00000063	36297.3	-0.380368	0.229054	0.0566285	0.129461	act-1	other	protein_coding
WBGene00014049	52.4152	4.84814	0.583273	1.58636e-17	2.3618e-15	ZK666.11	other	protein_coding
WBGene00000065	40212.7	-0.376504	0.227677	0.0656274	0.145005	act-3	other	protein_coding
WBGene00000069	88.5406	0.0927238	0.236428	0.640406	0.746578	acy-2	other	protein_coding
WBGene00000071	605.275	-0.395143	0.201173	0.0267012	0.0734441	acy-4	other	protein_coding
WBGene00271643	371.571	4.78657	0.37156	5.16565e-39	5.28736e-36	W07G1.25	IPR	ncRNA
WBGene00000097	965.824	-0.00420582	0.186128	0.978169	0.986072	aip-1	other	protein_coding
WBGene00000098	832.754	-0.107486	0.153785	0.452945	0.591893	air-1	other	protein_coding
WBGene00000102	1859.84	-0.117202	0.195796	0.497983	0.631521	akt-1	other	protein_coding
WBGene00000108	0.501146	-0.0120333	0.427586	0.81681		alh-2	other	protein_coding
WBGene00044284	69.238	4.7042	0.47657	9.83502e-24	3.35558e-21	spp-21	other	protein_coding
WBGene00014193	90.0038	4.68571	0.472023	4.45582e-24	1.65848e-21	nhr-247	other	protein_coding
WBGene00015602	371.922	4.52628	0.292086	2.35688e-55	5.5141e-52	fbxa-158	IPR	protein_coding
WBGene00000142	3580.12	0.183745	0.16458	0.226702	0.363776	aos-1	other	protein_coding
WBGene00000144	610.257	0.2614	0.153823	0.0681723	0.149299	apc-10	other	protein_coding
WBGene00000146	1182.66	-0.388004	0.211143	0.0355517	0.0912756	ape-1	other	protein_coding
WBGene00194803	196.67	4.51913	0.300215	3.5817e-52	5.3325e-49	C25F9.16	IPR	protein_coding
WBGene00000168	163.522	-0.160532	0.250992	0.437056	0.577023	apx-1	other	protein_coding
WBGene00015599	10.5944	4.35805	1.18591	4.1959e-05	0.000441329	fbxa-164	other	protein_coding
WBGene00000173	56.1251	0.164137	0.265107	0.437074	0.577023	aqp-5	other	protein_coding
WBGene00000174	70.7325	0.280855	0.260197	0.183747	0.313233	aqp-6	other	protein_coding
WBGene00009061	35.8294	4.35542	0.665547	5.61985e-12	3.28701e-10	pals-14	IPR	protein_coding
WBGene00000214	47641.2	-0.450341	0.273113	0.0417453	0.103194	asp-1	other	protein_coding
WBGene00009426	16.9997	4.34073	0.897864	2.35276e-07	5.28548e-06	F35E12.2	other	protein_coding
WBGene00206494	64.9917	4.27249	0.490373	4.30771e-19	7.6682e-17	C15H11.16	IPR	antisense_RNA
WBGene00000219	34164.6	-0.424153	0.231614	0.0320285	0.0843433	asp-6	other	protein_coding
WBGene00000226	2362.49	0.269048	0.172261	0.0874661	0.180496	atl-1	other	protein_coding
WBGene00022674	31.0176	4.19251	0.645277	1.2232e-11	6.93159e-10	ZK177.9	IPR	protein_coding
WBGene00004002	813.416	4.08642	0.19019	1.37656e-103	1.1272e-99	pgp-8	other	protein_coding
WBGene00000244	54.0118	-0.407961	0.305498	0.081109	0.170254	bbs-8	other	protein_coding
WBGene00000249	1140.12	0.28855	0.19868	0.101478	0.201834	bir-1	other	protein_coding
WBGene00000250	202.88	-0.20357	0.221539	0.283621	0.427355	bir-2	other	protein_coding
WBGene00018997	218.07	3.89482	0.249885	7.71697e-56	2.10635e-52	F57B9.3	other	protein_coding
WBGene00044402	274.274	3.79579	0.308524	5.89622e-36	5.36458e-33	Y82E9BL.18	other	protein_coding
WBGene00000298	2372.17	0.177318	0.148829	0.203855	0.337464	cat-4	other	protein_coding
WBGene00020357	76.1762	3.72693	0.369524	6.78605e-25	2.81946e-22	T08E11.1	IPR	protein_coding
WBGene00005528	30.1984	3.71512	0.571314	8.81865e-12	5.03216e-10	sri-16	other	protein_coding
WBGene00201109	13.9177	3.61778	0.938987	1.02646e-05	0.000139306	C46G7.110	other	ncRNA
WBGene00000412	94.3204	-0.226821	0.262992	0.281667	0.425227	cdr-1	other	protein_coding
WBGene00000445	139.465	0.307965	0.23916	0.125986	0.237049	ceh-22	other	protein_coding
WBGene00000447	31.3573	0.140036	0.304512	0.525729	0.65544	ceh-24	other	protein_coding
WBGene00000449	85.5591	-0.0811272	0.246447	0.687022	0.782814	ceh-27	other	protein_coding
WBGene00000453	208.902	-0.35302	0.24496	0.0841465	0.17526	ceh-32	other	protein_coding
WBGene00000454	20.0588	0.0700562	0.330254	0.745804	0.827004	ceh-33	other	protein_coding
WBGene00000455	126.326	-0.212773	0.223173	0.264378	0.406356	ceh-34	other	protein_coding
WBGene00000477	262.154	-0.266678	0.244587	0.188533	0.319364	cft-1	other	protein_coding
WBGene00000478	118.193	-0.317872	0.304256	0.164793	0.288674	cfz-2	other	protein_coding
WBGene00000480	1967.7	0.0517763	0.190205	0.763035	0.840083	cgp-1	other	protein_coding
WBGene00000488	178.916	-0.0470268	0.200415	0.789433	0.858754	che-7	other	protein_coding
WBGene00000490	48.9391	0.265653	0.299762	0.23974	0.378249	che-11	other	protein_coding
WBGene00000491	229.459	-0.0774968	0.204479	0.665163	0.765791	che-12	other	protein_coding
WBGene00000498	1471.9	-0.0112594	0.139327	0.930571	0.956091	chk-1	other	protein_coding
WBGene00000499	1116.01	-0.245074	0.176514	0.126391	0.237633	chk-2	other	protein_coding
WBGene00014191	10.526	3.50061	0.968243	3.25251e-05	0.000358455	srt-22	other	protein_coding
WBGene00000521	16.1775	0.221351	0.378335	0.327441	0.473389	cky-1	other	protein_coding
WBGene00196675	15.8869	3.41094	0.772811	9.4507e-07	1.79137e-05	B0403.8	other	ncRNA
WBGene00002120	52.9568	3.38862	0.422172	8.4439e-17	1.04762e-14	ins-37	other	protein_coding
WBGene00045411	592.44	3.2905	0.194368	2.01949e-65	8.26831e-62	C25F9.11	IPR	protein_coding
WBGene00000541	389.902	-0.112278	0.182932	0.496847	0.630569	cln-3.3	other	protein_coding
WBGene00008068	26.7978	3.28534	0.578232	1.23523e-09	4.74867e-08	sdz-6	IPR	protein_coding
WBGene00000554	2460.08	0.00647163	0.133292	0.960623	0.975091	cnb-1	other	protein_coding
WBGene00000555	0.443008	-0.0314299	0.4314	0.574067		cnc-1	other	protein_coding
WBGene00000556	29.3214	0.287356	0.41407	0.219893	0.3562	cnc-2	other	protein_coding
WBGene00304783	29.1114	3.21261	0.676048	1.22411e-07	2.94813e-06	C31E10.11	other	protein_coding
WBGene00016785	322.728	3.14333	0.206313	1.49455e-53	3.05953e-50	C49G7.7	IPR	protein_coding
WBGene00000559	0					cnc-5	other	protein_coding
WBGene00000562	52.44	-0.0596193	0.254175	0.770185	0.845657	cng-1	other	protein_coding
WBGene00007660	74.5473	3.14044	0.357568	1.15481e-19	2.20474e-17	pals-6	IPR	protein_coding
WBGene00000599	36069.9	-0.460753	0.222022	0.0185526	0.0553636	col-10	other	protein_coding
WBGene00000601	68691.2	-0.281071	0.175152	0.0745666	0.159819	col-12	other	protein_coding
WBGene00000602	68698.1	-0.368048	0.170139	0.017864	0.0537496	col-13	other	protein_coding
WBGene00000614	0.169103	0.0235471	0.430303	0.798022		col-37	other	protein_coding
WBGene00000620	0.336219	-0.0315322	0.43117	0.637793		col-43	other	protein_coding
WBGene00000712	33.9811	0.081782	0.305921	0.708083	0.798862	col-139	other	protein_coding
WBGene00000713	43.258	-0.716099	0.432576	0.0167374	0.0509023	col-140	other	protein_coding
WBGene00000714	52.1948	-0.381155	0.361019	0.123876	0.234236	col-141	other	protein_coding
WBGene00015911	65.7508	3.08888	0.353567	1.86155e-19	3.46438e-17	C17F4.3	other	protein_coding
WBGene00000716	0.147669	-0.023289	0.430306	0.82938		col-143	other	protein_coding
WBGene00000717	55021.1	-0.452529	0.227964	0.0211424	0.0614136	col-144	other	protein_coding
WBGene00000718	11483.5	-0.331346	0.270058	0.125549	0.236499	col-145	other	protein_coding
WBGene00044212	140.187	3.06699	0.317853	3.7847e-23	1.21533e-20	Y68A4A.13	IPR	protein_coding
WBGene00194668	16.8696	3.06307	0.811184	1.03302e-05	0.000139916	C08F11.116	other	antisense_RNA
WBGene00000721	2.96382	0.119284	0.436307	0.318837		col-148	other	protein_coding
WBGene00008577	7658.37	2.97046	0.161832	2.12153e-76	1.15814e-72	F08G2.5	other	protein_coding
WBGene00008850	121.945	2.95678	0.277896	1.34812e-27	6.49357e-25	F15B9.6	other	protein_coding
WBGene00000724	21.3752	0.193037	0.368828	0.384697	0.529427	col-151	other	protein_coding
WBGene00000725	10.4371	0.107812	0.377008	0.587883	0.70502	col-152	other	protein_coding
WBGene00010461	89.0343	2.92765	0.366838	9.21704e-17	1.13494e-14	K01D12.1	other	protein_coding
WBGene00012501	29.9929	2.88519	0.604071	1.2414e-07	2.98101e-06	Y26D4A.3	IPR	protein_coding
WBGene00009032	20.287	2.87563	0.636004	4.39107e-07	9.24326e-06	bgnt-1.3	other	protein_coding
WBGene00000729	37914	0.10585	0.228949	0.587576	0.704808	col-156	other	protein_coding
WBGene00044206	964.521	2.85572	0.265117	2.8225e-28	1.4911e-25	T26H5.9	other	protein_coding
WBGene00000731	14.8664	-0.20094	0.38081	0.360348	0.50617	col-158	other	protein_coding
WBGene00000732	16167.4	-0.43715	0.27531	0.0513967	0.120764	col-159	other	protein_coding
WBGene00005548	56.6412	2.84672	0.414773	4.3592e-13	3.1175e-11	sri-36	other	protein_coding
WBGene00044207	64.3793	2.82102	0.369648	1.72989e-15	1.78179e-13	Y6G8.5	IPR	protein_coding
WBGene00049226	10.4831	2.82037	0.906882	0.00012522	0.00107933	21ur-1722	other	piRNA
WBGene00000736	0.557854	0.0369683	0.431901	0.479005		col-163	other	protein_coding
WBGene00000766	977.06	-0.423347	0.219053	0.026092	0.0720831	coq-6	other	protein_coding
WBGene00000776	48906.1	0.137997	0.179189	0.394225	0.538627	cpl-1	other	protein_coding
WBGene00000781	9098.57	-0.197427	0.218829	0.297343	0.442369	cpr-1	other	protein_coding
WBGene00000782	0.660321	0.00475129	0.424415	0.945424		cpr-2	other	protein_coding
WBGene00000783	1016.69	0.0739831	0.194777	0.671765	0.771331	cpr-3	other	protein_coding
WBGene00000784	5264.66	-0.43243	0.256608	0.0417146	0.10315	cpr-4	other	protein_coding
WBGene00011539	57.0353	2.82006	0.43181	4.27403e-12	2.60207e-10	fbxa-135	IPR	protein_coding
WBGene00013754	24.5815	2.81473	0.557578	3.39881e-08	9.45861e-07	fbxa-116	other	protein_coding
WBGene00012329	38.0261	2.81204	0.461126	7.4736e-11	3.67553e-09	sre-44	other	protein_coding
WBGene00304201	45.6186	2.7605	0.40873	9.67188e-13	6.51837e-11	T07H8.11	other	protein_coding
WBGene00000813	1497.64	-0.189341	0.162262	0.206162	0.340085	csn-1	other	protein_coding
WBGene00016336	27.0212	2.71169	0.534665	2.85321e-08	8.0703e-07	C33C12.4	other	protein_coding
WBGene00000840	1147.21	-0.376354	0.187636	0.0257199	0.0712956	cul-5	other	protein_coding
WBGene00000859	0					cwp-1	other	protein_coding
WBGene00000860	0.99873	-0.105912	0.446045	0.143587		cwp-2	other	protein_coding
WBGene00000861	0					cwp-3	other	protein_coding
WBGene00000862	38.9405	-0.160847	0.303516	0.465225	0.603713	cwp-4	other	protein_coding
WBGene00011052	17.6642	2.69602	0.827607	5.47824e-05	0.000548059	arrd-11	IPR	protein_coding
WBGene00194713	1056.25	2.68003	0.176844	4.34159e-53	7.6319e-50	F19B10.13	IPR	protein_coding
WBGene00000877	17935.7	-0.100977	0.172865	0.512486	0.643979	cyn-1	other	protein_coding
WBGene00000879	13949.2	0.0651205	0.138465	0.621478	0.731712	cyn-3	other	protein_coding
WBGene00022572	43.8663	2.67565	0.438634	7.05404e-11	3.49015e-09	ZC239.14	IPR	protein_coding
WBGene00000893	758.884	-0.323759	0.256965	0.122927	0.232952	cyn-17	other	protein_coding
WBGene00000907	54.3577	-0.0568856	0.255879	0.781103	0.853077	daf-11	other	protein_coding
WBGene00013637	180.963	2.66836	0.32718	2.19758e-17	3.21338e-15	Y105C5A.13	IPR	protein_coding
WBGene00000920	88.2849	0.0159139	0.230247	0.93638	0.960184	daf-28	other	protein_coding
WBGene00000936	630.902	0.0350652	0.169476	0.824021	0.884222	dbl-1	other	protein_coding
WBGene00189995	21.3456	2.65632	0.569391	2.27288e-07	5.12713e-06	C06E7.88	other	protein_coding
WBGene00000951	210.533	-0.166089	0.202443	0.351261	0.496727	deg-3	other	protein_coding
WBGene00044141	11.8878	2.6276	0.816529	8.30489e-05	0.000772341	H03G16.6	IPR	protein_coding
WBGene00000976	1751.17	-0.406041	0.200748	0.0225369	0.0644132	dhs-13	other	protein_coding
WBGene00194695	71.5331	2.60196	0.351882	9.95631e-15	9.05859e-13	B0462.5	other	protein_coding
WBGene00000978	71.0263	0.0787918	0.256443	0.704075	0.79615	dhs-15	other	protein_coding
WBGene00016285	13.582	2.55714	0.72517	2.86473e-05	0.000323333	C31B8.12	other	protein_coding
WBGene00000980	119.779	-0.334551	0.247631	0.103512	0.20496	dhs-17	other	protein_coding
WBGene00015601	81.7379	2.54209	0.337167	3.19652e-15	3.13469e-13	fbxa-166	other	protein_coding
WBGene00000982	2250.66	0.0599031	0.163917	0.694465	0.789029	dhs-19	other	protein_coding
WBGene00000983	1067.62	0.278119	0.181037	0.0900236	0.184472	dhs-20	other	protein_coding
WBGene00000984	1787.12	-0.150995	0.152797	0.288916	0.433057	dhs-21	other	protein_coding
WBGene00000985	4526.26	0.239688	0.164942	0.115226	0.222374	dhs-22	other	protein_coding
WBGene00000986	80.6378	0.326156	0.287241	0.145508	0.263227	dhs-23	other	protein_coding
WBGene00000987	8817.84	-0.0679815	0.155054	0.635407	0.742759	dhs-24	other	protein_coding
WBGene00001021	650.345	0.084549	0.159091	0.568693	0.689735	dnj-3	other	protein_coding
WBGene00007440	1552.51	2.53967	0.167583	4.66013e-53	7.6319e-50	C08E8.4	other	protein_coding
WBGene00001040	886.811	0.273613	0.15467	0.0574137	0.130879	dnj-22	other	protein_coding
WBGene00006237	24.846	2.52905	0.563557	4.69773e-07	9.78813e-06	str-204	other	protein_coding
WBGene00001053	234.292	-0.228899	0.205026	0.20316	0.336811	dop-2	other	protein_coding
WBGene00001054	481.316	-0.45517	0.272962	0.0397506	0.0997388	dpf-1	other	protein_coding
WBGene00001062	0					dpr-1	other	protein_coding
WBGene00001073	2257.76	0.0493462	0.191887	0.776783	0.850189	dpy-11	other	protein_coding
WBGene00001080	735.919	0.0840705	0.164506	0.58391	0.701643	dpy-21	other	protein_coding
WBGene00001088	4670.49	-0.0672609	0.166299	0.658071	0.76042	dpy-30	other	protein_coding
WBGene00011950	41.1837	2.49575	0.410574	8.80682e-11	4.30535e-09	T23F6.2	other	protein_coding
WBGene00001095	1447.5	0.102232	0.169178	0.512067	0.643552	dars-2	other	protein_coding
WBGene00001109	392.741	0.117333	0.194178	0.499387	0.632518	dsl-7	other	protein_coding
WBGene00255597	27.6707	2.48237	0.588107	1.34413e-06	2.43769e-05	pals-21	other	protein_coding
WBGene00045350	37.1219	2.45445	0.457807	5.88024e-09	1.89568e-07	mir-788	other	miRNA
WBGene00001150	295.214	-0.401656	0.298531	0.0814725	0.170798	ech-1.1	other	protein_coding
WBGene00001152	1115.03	-0.308607	0.176669	0.0546096	0.126177	ech-3	other	protein_coding
WBGene00001161	525.465	-0.417775	0.238498	0.038656	0.0976282	efl-1	other	protein_coding
WBGene00001170	5.12676	0.00608976	0.39393	0.971363		egl-1	other	protein_coding
WBGene00001171	389.064	-0.13017	0.168614	0.400031	0.544084	egl-2	other	protein_coding
WBGene00018155	8.86404	2.43652	0.957498	0.000612061	0.0038317	F37C12.14	other	protein_coding
WBGene00023324	46.696	2.42692	0.469026	1.48321e-08	4.45698e-07		other	pseudogene
WBGene00001178	1716.2	-0.0851897	0.190972	0.616852	0.728453	egl-9	other	protein_coding
WBGene00001179	994.149	-0.382637	0.19471	0.0276166	0.0752916	egl-10	other	protein_coding
WBGene00001210	60.4014	-0.102378	0.265426	0.624015	0.734182	egl-46	other	protein_coding
WBGene00001211	75.4204	-0.169573	0.238855	0.393933	0.538563	egl-47	other	protein_coding
WBGene00001233	4340.43	-0.164836	0.137012	0.20299	0.336714	eif-3.K	other	protein_coding
WBGene00001248	251.086	-0.300853	0.231768	0.125602	0.236543	elp-1	other	protein_coding
WBGene00001258	4849.91	-0.367614	0.201209	0.03913	0.0986047	emb-4	other	protein_coding
WBGene00001303	24159.6	0.192218	0.167515	0.212561	0.34759	sec-61.G	other	protein_coding
WBGene00001310	6.15919	-0.41544	0.62209	0.0689748		end-1	other	protein_coding
WBGene00001311	3.18587	0.0278186	0.412223	0.822609		end-3	other	protein_coding
WBGene00001345	538.898	-0.455967	0.218037	0.0165254	0.0504166	fos-1	other	protein_coding
WBGene00001374	290.909	-0.378205	0.20472	0.0362258	0.0926695	exp-2	other	protein_coding
WBGene00021279	76.6617	2.41904	0.348177	2.64653e-13	1.96119e-11	Y23H5B.8	other	protein_coding
WBGene00001388	0.618452	0.0270733	0.428394	0.644623		far-4	other	protein_coding
WBGene00008632	182.846	2.41657	0.258791	6.79093e-22	1.76532e-19	fbxa-88	other	protein_coding
WBGene00009805	30.9525	2.39798	0.47957	4.03173e-08	1.09169e-06	F47B8.4	other	protein_coding
WBGene00001399	5653.24	0.216309	0.148972	0.121136	0.230359	fat-7	other	protein_coding
WBGene00022324	275.857	2.38862	0.21922	8.5351e-29	4.65931e-26	fbxa-26	other	protein_coding
WBGene00002285	472.309	2.3875	0.248844	5.58347e-23	1.72529e-20	let-7	other	miRNA
WBGene00009709	65.5014	2.38246	0.353753	1.23646e-12	8.23154e-11	fbxa-144	other	protein_coding
WBGene00001429	3820.24	0.15399	0.185424	0.358081	0.503696	fkb-4	other	protein_coding
WBGene00013837	102.417	2.34118	0.330493	9.11717e-14	7.35527e-12	fbxa-30	IPR	protein_coding
WBGene00001449	1120.63	0.330448	0.170191	0.0342504	0.0886548	flp-6	other	protein_coding
WBGene00001464	318.522	0.188158	0.168188	0.223908	0.360778	flp-21	other	protein_coding
WBGene00001466	595.836	0.174556	0.170303	0.264445	0.406383	flr-2	other	protein_coding
WBGene00001475	440.8	-0.336425	0.20466	0.0658725	0.145488	fmi-1	other	protein_coding
WBGene00194916	190.355	2.33722	0.30472	1.1372e-15	1.19385e-13	F35D2.6	other	protein_coding
WBGene00012069	33.9348	2.33097	0.447646	1.32425e-08	4.02362e-07	T26H5.4	other	protein_coding
WBGene00009710	347.495	2.32743	0.234011	1.78501e-24	6.96027e-22	F44G3.10	other	protein_coding
WBGene00001485	578.038	-0.327061	0.193057	0.0572951	0.130649	fre-1	other	protein_coding
WBGene00017270	368.562	2.32408	0.256635	9.33518e-21	2.03843e-18	numr-1	other	protein_coding
WBGene00001496	1792.71	0.198736	0.169655	0.201931	0.335534	frm-10	other	protein_coding
WBGene00001500	204.33	0.373699	0.205411	0.0393186	0.0988974	ftn-1	other	protein_coding
WBGene00001506	431.694	-0.0395271	0.181885	0.809356	0.873941	fut-2	other	protein_coding
WBGene00001508	1357.82	-0.0106085	0.178352	0.946614	0.966744	fut-8	other	protein_coding
WBGene00017267	359.991	2.31163	0.251322	2.53229e-21	6.09873e-19	numr-2	other	protein_coding
WBGene00001519	417.947	-0.337241	0.205424	0.0619838	0.138985	gar-3	other	protein_coding
WBGene00001526	1716.66	-0.0182185	0.159024	0.905356	0.941039	gck-1	other	protein_coding
WBGene00001533	51.7643	0.447606	0.326179	0.0667167	0.146857	gcy-6	other	protein_coding
WBGene00001534	25.3408	0.235017	0.342282	0.309371	0.455259	gcy-7	other	protein_coding
WBGene00001539	3.41955	-0.0853771	0.423733	0.480445		gcy-13	other	protein_coding
WBGene00001540	9.4963	-0.50104	0.629137	0.0638505	0.141999	gcy-14	other	protein_coding
WBGene00001545	13.9785	-0.0694913	0.355281	0.732687	0.817023	gcy-20	other	protein_coding
WBGene00001547	62.086	-0.0166704	0.249589	0.93312	0.95804	gcy-22	other	protein_coding
WBGene00001552	76.3028	0.183338	0.260399	0.382039	0.526598	gcy-32	other	protein_coding
WBGene00001553	87.3522	-0.0928248	0.259582	0.653365	0.756997	gcy-33	other	protein_coding
WBGene00001554	23.488	0.694346	0.474431	0.0240843	0.0676569	gcy-34	other	protein_coding
WBGene00001563	208.953	-0.261725	0.200875	0.140187	0.256203	gei-6	other	protein_coding
WBGene00001564	11061.3	-0.182805	0.226289	0.371138	0.516713	icl-1	other	protein_coding
WBGene00022440	60.8324	2.31094	0.429236	4.7222e-09	1.55605e-07	Y110A2AL.3	other	protein_coding
WBGene00044302	68.5795	2.31033	0.407652	9.34792e-10	3.68894e-08		other	pseudogene
WBGene00001591	378.498	0.173005	0.177733	0.285092	0.428895	glc-1	other	protein_coding
WBGene00001593	82.5623	-0.226475	0.248082	0.267246	0.40953	glc-3	other	protein_coding
WBGene00001616	321.541	-0.2384	0.18516	0.152423	0.272683	glr-5	other	protein_coding
WBGene00001629	3553.77	-0.211163	0.153071	0.138198	0.253474	gly-4	other	protein_coding
WBGene00305104	41.8606	2.30193	0.40089	6.73931e-10	2.75236e-08	C46F9.6	other	protein_coding
WBGene00001645	3062.73	0.290673	0.171286	0.063916	0.142125	gly-20	other	protein_coding
WBGene00001646	999.989	-0.0739641	0.188351	0.660532	0.762487	gna-1	other	protein_coding
WBGene00022321	24.5717	2.30125	0.527569	8.88936e-07	1.69084e-05	fbxa-25	IPR	protein_coding
WBGene00001664	214.487	0.256351	0.192309	0.136077	0.250747	gpa-2	other	protein_coding
WBGene00001665	319.94	0.173394	0.206609	0.339462	0.485909	gpa-3	other	protein_coding
WBGene00001670	25.3959	0.227081	0.338086	0.323121	0.469334	gpa-8	other	protein_coding
WBGene00044783	95.1882	2.28452	0.307656	7.89493e-15	7.3883e-13	T26H5.10	other	protein_coding
WBGene00001672	46.3944	0.0653566	0.280641	0.761077	0.838547	gpa-10	other	protein_coding
WBGene00001675	63.6603	0.165764	0.264794	0.433004	0.57387	gpa-13	other	protein_coding
WBGene00001691	82.8302	-0.225015	0.255713	0.278614	0.422292	grd-2	other	protein_coding
WBGene00001694	30207.7	0.229043	0.201027	0.180553	0.309171	grd-5	other	protein_coding
WBGene00044238	76.3231	2.28244	0.403607	9.32348e-10	3.68818e-08	C30H6.12	other	protein_coding
WBGene00001697	0.649405	0.0251208	0.428011	0.639028		grd-8	other	protein_coding
WBGene00001698	5.5792	-0.0129351	0.387866	0.937029		grd-9	other	protein_coding
WBGene00001700	22.4674	-0.212318	0.400285	0.323518	0.469745	grd-11	other	protein_coding
WBGene00001701	273.947	0.0137476	0.185245	0.935775	0.959837	grd-12	other	protein_coding
WBGene00001706	3.06578	-0.049967	0.413359	0.690961			other	pseudogene
WBGene00001710	174.902	-0.254225	0.227037	0.188455	0.319285	grl-1	other	protein_coding
WBGene00001711	57.2232	0.494152	0.31955	0.0430353	0.105697	grl-2	other	protein_coding
WBGene00001712	4.58953	-0.0194366	0.406933	0.882932		grl-3	other	protein_coding
WBGene00010821	17.1066	2.27599	0.670623	4.11885e-05	0.000434629	M01G12.7	IPR	protein_coding
WBGene00020305	14.2314	2.26283	0.733605	0.000115657	0.00101127	T07D3.2	other	protein_coding
WBGene00001717	16.0377	-0.0493248	0.346406	0.810413	0.874548	grl-8	other	protein_coding
WBGene00001718	0.947921	-0.0790477	0.438973	0.209182		grl-9	other	protein_coding
WBGene00016554	10.9783	2.25771	1.09194	0.0016286	0.00832186	math-19	other	protein_coding
WBGene00001912	3364.08	2.20448	0.238468	1.67461e-21	4.21925e-19	his-38	other	protein_coding
WBGene00001722	11.6993	-0.0513266	0.358175	0.79672	0.86427	grl-13	other	protein_coding
WBGene00001723	15.2454	-0.0570913	0.345201	0.782947	0.854366	grl-14	other	protein_coding
WBGene00001726	12.5229	-0.0119966	0.356548	0.950047	0.969041	grl-17	other	protein_coding
WBGene00001727	17.7654	0.166168	0.352792	0.452592	0.591548	grl-18	other	protein_coding
WBGene00001732	0.169103	0.0235471	0.430303	0.798022		grl-23	other	protein_coding
WBGene00001736	67.9762	-0.377581	0.313759	0.108183	0.211891	grl-27	other	protein_coding
WBGene00001737	0					grl-28	other	protein_coding
WBGene00001738	0.630627	0.0355498	0.428213	0.5908		grl-29	other	protein_coding
WBGene00001739	0.819177	0.0185015	0.423969	0.808302		grl-30	other	protein_coding
WBGene00001747	4890.83	-0.315454	0.191169	0.0639663	0.142179	gsp-1	other	protein_coding
WBGene00005586	9.10742	2.19833	1.04724	0.00170434	0.00860416	sri-74	other	protein_coding
WBGene00235095	13.6061	2.18163	0.835887	0.000485905	0.00319585	B0035.21	other	protein_coding
WBGene00001770	688.558	0.301037	0.16595	0.048825	0.116273	gst-22	other	protein_coding
WBGene00001771	135.826	0.153208	0.225544	0.42684	0.568044	gst-23	other	protein_coding
WBGene00001781	46.0846	0.310223	0.339686	0.192843	0.324883	gst-33	other	protein_coding
WBGene00001785	2.60718	-0.017784	0.412392	0.880418		gst-37	other	protein_coding
WBGene00001786	432.002	-0.0532178	0.179105	0.742477	0.8246	gst-38	other	protein_coding
WBGene00001789	97.2011	-0.213997	0.26749	0.31344	0.458886	gst-41	other	protein_coding
WBGene00001792	2.54048	0.139813	0.443365	0.263491		gst-44	other	protein_coding
WBGene00001808	2615.52	0.0758794	0.199716	0.666562	0.766755	gut-2	Oocyte	protein_coding
WBGene00020976	35.0246	2.17261	0.649717	4.32905e-05	0.000453305	oac-51	other	protein_coding
WBGene00001817	308.422	-0.199214	0.1869	0.235187	0.373259	haf-7	other	protein_coding
WBGene00015574	263.042	2.16601	0.215533	6.90309e-25	2.81946e-22	irg-1	other	protein_coding
WBGene00018040	478.397	2.15955	0.284411	2.142e-15	2.13471e-13	F35D2.2	other	protein_coding
WBGene00016281	56.8533	2.15104	0.345659	3.67951e-11	1.93139e-09	pals-32	IPR	protein_coding
WBGene00001842	39.936	0.0964676	0.292542	0.656338	0.759094	her-1	other	protein_coding
WBGene00019874	8.7521	2.15054	0.94897	0.00121874	0.00661342	R05C11.2	other	protein_coding
WBGene00009408	621.8	2.14533	0.228794	4.87465e-22	1.28762e-19	F35C12.3	other	protein_coding
WBGene00001855	2790.32	-0.314539	0.182812	0.0565055	0.129281	hil-4	other	protein_coding
WBGene00001857	3.5881	0.057269	0.409305	0.682055		hil-6	other	protein_coding
WBGene00198403	60.5888	2.14057	0.37845	1.09979e-09	4.258e-08	F15B9.12	other	ncRNA
WBGene00019973	376.264	2.1359	0.198398	3.79278e-28	1.94108e-25	R09A1.3	IPR	protein_coding
WBGene00011190	657.772	2.12866	0.182877	1.8847e-32	1.34199e-29	swt-6	other	protein_coding
WBGene00015910	231.118	2.12834	0.301586	1.21126e-13	9.67649e-12	C17F4.2	other	protein_coding
WBGene00001877	4951.33	0.192889	0.171386	0.220281	0.356546	his-3	other	protein_coding
WBGene00001878	2278.12	-0.0734904	0.208566	0.684712	0.781114	his-4	other	protein_coding
WBGene00005833	99.5368	2.12129	0.338722	2.76877e-11	1.48669e-09	srw-86	IPR	protein_coding
WBGene00007560	1383.26	2.09364	0.259921	5.55601e-17	7.39763e-15	C14A4.9	other	protein_coding
WBGene00001881	8328.24	-0.0731886	0.152334	0.605709	0.718922	his-7	other	protein_coding
WBGene00077773	12.3987	2.09042	0.823536	0.000578073	0.00367369	F25H5.10	other	protein_coding
WBGene00010016	99.2997	2.08711	0.311193	1.41173e-12	9.32257e-11	F54B8.1	other	protein_coding
WBGene00012046	226.447	2.08002	0.278362	5.72019e-15	5.38388e-13	T26E4.4	other	protein_coding
WBGene00001893	5793.09	0.0562226	0.142619	0.685249	0.781499	his-19	other	protein_coding
WBGene00001894	1560.55	-0.432308	0.21105	0.019601	0.0578493	his-20	other	protein_coding
WBGene00001895	6011.47	0.0852943	0.143712	0.530154	0.659192	his-21	other	protein_coding
WBGene00235133	41.6209	2.06683	0.455436	3.87476e-07	8.25188e-06	T26H5.14	IPR	protein_coding
WBGene00268215	21.0742	2.05689	0.620218	5.70775e-05	0.00056652	C49F5.13	other	protein_coding
WBGene00018039	430.24	2.04055	0.250771	2.88904e-17	4.11425e-15	F35D2.1	other	protein_coding
WBGene00001909	2035.84	-0.200938	0.188452	0.233673	0.371832	his-35	other	protein_coding
WBGene00001777	110.757	2.02771	0.284986	8.60307e-14	6.97487e-12	gst-29	other	protein_coding
WBGene00198669	21.5728	2.0264	0.559918	1.92682e-05	0.000232882	T20B12.11	other	ncRNA
WBGene00001913	0.96393	0.0274157	0.425555	0.703624		his-39	other	protein_coding
WBGene00001915	1223	0.0289315	0.143599	0.820042	0.881223	his-41	other	protein_coding
WBGene00016429	174.157	2.02386	0.289439	1.90675e-13	1.44569e-11	C35A11.2	other	protein_coding
WBGene00022083	70.37	2.0201	0.329408	6.54422e-11	3.25759e-09	Y69A2AR.12	other	protein_coding
WBGene00001925	5833.69	0.0769912	0.143459	0.57038	0.69132	his-51	other	protein_coding
WBGene00001926	1531.21	-0.428218	0.209153	0.0198949	0.0585372	his-52	other	protein_coding
WBGene00001927	5873.92	0.0563614	0.145185	0.681548	0.778633	his-53	other	protein_coding
WBGene00006533	2699.49	2.00468	0.151062	2.56652e-41	3.00228e-38	tba-7	other	protein_coding
WBGene00001954	37.2604	0.699509	0.417187	0.0173362	0.0524117	hlh-10	other	protein_coding
WBGene00001978	1051.25	-0.452793	0.223032	0.0191747	0.0568268	hmp-1	other	protein_coding
WBGene00001986	204.036	-0.326732	0.212188	0.077402	0.164369	hot-1	other	protein_coding
WBGene00001987	204.156	-0.138731	0.196255	0.425748	0.566914	hot-2	other	protein_coding
WBGene00010285	1770.68	2.00124	0.249166	6.90703e-17	8.90681e-15	F58H1.2	other	protein_coding
WBGene00014468	52.9648	1.99445	0.476345	1.84078e-06	3.23113e-05		other	tRNA
WBGene00008647	125.889	1.98894	0.385898	1.74811e-08	5.17699e-07	F10C2.7	other	protein_coding
WBGene00022333	193.836	1.98554	0.227382	1.95435e-19	3.59622e-17	fbxa-27	other	protein_coding
WBGene00008807	204.719	1.98524	0.356463	1.68275e-09	6.17901e-08	F14F3.4	other	protein_coding
WBGene00271645	23.814	1.97955	0.585315	4.48969e-05	0.000465071	ZK1236.12	IPR	ncRNA
WBGene00023483	120.462	1.97498	0.252793	4.31747e-16	4.84296e-14	Y75B8A.39	IPR	protein_coding
WBGene00011979	189.589	1.95786	0.380431	1.76546e-08	5.20954e-07	sysm-1	other	protein_coding
WBGene00002021	3013.86	-0.0303172	0.130714	0.807119	0.872143	hsp-17	other	protein_coding
WBGene00002036	2385.16	-0.451186	0.229746	0.0223231	0.0639248	hum-2	other	protein_coding
WBGene00045457	523.637	1.95768	0.19716	2.32993e-24	8.87379e-22	F33H12.7	IPR	protein_coding
WBGene00002061	2416.11	-0.414505	0.212868	0.0258909	0.0716849	ife-3	Oocyte	protein_coding
WBGene00015223	31.8818	1.95724	0.559042	2.87535e-05	0.000324086	B0507.6	IPR	protein_coding
WBGene00022345	24.3192	1.95711	0.535822	1.67058e-05	0.000208792	fbxa-138	other	protein_coding
WBGene00022571	34.8233	1.94468	0.43027	4.42318e-07	9.29891e-06	ZC239.13	other	protein_coding
WBGene00015152	120.276	1.94071	0.330425	3.02873e-10	1.34058e-08	B0348.2	other	protein_coding
WBGene00002132	272.563	-0.00309919	0.191494	0.980725	0.987739	inx-10	other	protein_coding
WBGene00007506	1173.18	1.92984	0.166792	4.48599e-32	3.06112e-29	fbxc-58	IPR	protein_coding
WBGene00002148	426.665	-0.248312	0.187794	0.140283	0.25635	gon-14	other	protein_coding
WBGene00002211	162.046	-0.138071	0.22961	0.476368	0.612844	kin-30	other	protein_coding
WBGene00044680	9.47132	1.92584	1.0417	0.00268178	0.0122783	F30A10.13	other	protein_coding
WBGene00022415	4297.54	1.91434	0.227298	2.52804e-18	4.01959e-16	Y102A11A.5	other	protein_coding
WBGene00002246	67.9018	0.205846	0.259647	0.32647	0.472648	lag-2	other	protein_coding
WBGene00044796	276.094	1.91101	0.28654	1.86779e-12	1.19487e-10	W03D8.11	other	protein_coding
WBGene00002256	4097.15	0.265945	0.150953	0.0599459	0.135468	lbp-4	other	protein_coding
WBGene00016558	327.734	1.90948	0.203224	4.27703e-22	1.14828e-19	pks-1	other	protein_coding
WBGene00017535	307.66	1.90155	0.286644	2.38151e-12	1.50007e-10	atf-8	other	protein_coding
WBGene00077593	158.881	1.90034	0.263014	3.83145e-14	3.23441e-12	C49G7.12	other	protein_coding
WBGene00012028	44.7364	1.88478	0.422312	5.78475e-07	1.17686e-05	srz-99	other	protein_coding
WBGene00165208	14.0114	1.87656	0.730766	0.000589467	0.00373162	21ur-13738	other	piRNA
WBGene00013636	66.0444	1.86757	0.454238	2.57196e-06	4.31125e-05	Y105C5A.12	IPR	protein_coding
WBGene00009261	1389.82	1.86511	0.252624	1.16003e-14	1.04383e-12	F30A10.2	other	protein_coding
WBGene00003011	954.521	0.168684	0.20569	0.350973	0.496491	lin-25	other	protein_coding
WBGene00003025	3114.33	0.0451025	0.217644	0.812849	0.876137	lin-40	other	protein_coding
WBGene00044468	2218.94	1.86214	0.223481	5.97359e-18	9.3171e-16	Y69A2AL.2	other	protein_coding
WBGene00003039	42.3624	0.658226	0.393664	0.0198676	0.0584781	mir-48	other	miRNA
WBGene00045412	109.379	1.85341	0.278788	2.3263e-12	1.47096e-10	C25F9.12	IPR	protein_coding
WBGene00001071	4613.21	1.85098	0.265587	2.42681e-13	1.81479e-11	dpy-9	other	protein_coding
WBGene00194737	69.6881	1.84196	0.356954	1.79988e-08	5.30156e-07	Y50D7A.13	other	protein_coding
WBGene00003079	1434.78	-0.0650711	0.154527	0.668918	0.768755	lsm-5	Oocyte	protein_coding
WBGene00003088	0					lsy-6	other	miRNA
WBGene00015361	17.6619	1.83987	0.645943	0.000266324	0.00200717	C02H6.1	other	protein_coding
WBGene00007672	49.0945	1.82797	0.435362	1.88027e-06	3.28285e-05	fbxa-136	other	protein_coding
WBGene00003522	124.014	1.82443	0.353894	1.83241e-08	5.37801e-07	nas-3	other	protein_coding
WBGene00220061	214.357	1.81866	0.231612	3.19966e-16	3.71637e-14	T07D4.7	other	snoRNA
WBGene00003114	11.9	0.107241	0.37441	0.59318	0.70914	mab-23	other	protein_coding
WBGene00003143	438.219	-0.13137	0.190245	0.420914	0.562581	max-1	other	protein_coding
WBGene00022096	66.5324	1.81001	0.338339	6.70941e-09	2.14609e-07	Y69A2AR.25	other	protein_coding
WBGene00017485	211.268	1.80925	0.403175	4.91601e-07	1.01782e-05	F15E6.4	other	protein_coding
WBGene00044479	24.6423	1.80773	0.722572	0.000630034	0.00391569	F15E6.10	other	protein_coding
WBGene00007754	230.714	1.80648	0.295898	7.83514e-11	3.8418e-09		other	pseudogene
WBGene00303363	66.0392	1.80241	0.364947	5.97089e-08	1.54479e-06		other	pseudogene
WBGene00003173	150.571	0.329079	0.216195	0.0796283	0.168048	mec-9	other	protein_coding
WBGene00005904	18.1407	1.79922	0.609064	0.00019412	0.00155381	srx-13	other	protein_coding
WBGene00003235	3436.49	0.177812	0.157697	0.225404	0.362368	mif-2	other	protein_coding
WBGene00021063	2302.37	1.79642	0.176062	1.54058e-25	6.63948e-23	sbds-1	other	protein_coding
WBGene00009431	3856.98	1.79586	0.161285	7.01604e-30	4.10363e-27	dct-17	other	protein_coding
WBGene00003289	1.43012	-0.0120257	0.420094	0.896307		mir-61	other	miRNA
WBGene00003298	25.5631	0.319158	0.388856	0.190497	0.321797	mir-70	other	miRNA
WBGene00003315	34.5302	0.188882	0.303062	0.396664	0.541076	mir-87	other	miRNA
WBGene00003317	0.185951	0.0241026	0.430362	0.798022		C32C4.4	other	ncRNA
WBGene00003335	144.299	0.45352	0.222852	0.0191633	0.0568236	mir-241	other	miRNA
WBGene00003344	14.2903	0.377874	0.463381	0.132216	0.245277	mir-250	other	miRNA
WBGene00003347	0					mir-253	other	miRNA
WBGene00003349	14.1226	0.917774	0.958515	0.0183604	0.05488	mir-255	other	miRNA
WBGene00003350	0					mir-256	other	miRNA
WBGene00003351	0					mir-257	other	miRNA
WBGene00003353	3.09473	0.0826097	0.420855	0.515388		mir-259	other	miRNA
WBGene00003356	0					mir-262	other	miRNA
WBGene00003361	0.504914	-0.0450368	0.43257	0.468283		mir-268	other	miRNA
WBGene00021979	734.521	1.79396	0.182452	6.70824e-24	2.38828e-21	Y58A7A.5	IPR	protein_coding
WBGene00020456	2261.56	1.79305	0.211903	2.07155e-18	3.35899e-16	fbxa-60	other	protein_coding
WBGene00003386	226.17	0.197842	0.208457	0.278135	0.4218	mod-1	other	protein_coding
WBGene00003395	132.126	-0.195775	0.272614	0.359362	0.505174	mom-2	other	protein_coding
WBGene00199968	10.0836	1.79102	0.912193	0.00238608	0.0112161	K12F2.4	other	ncRNA
WBGene00003413	625.863	-0.259308	0.215439	0.164428	0.28825	mrp-7	other	protein_coding
WBGene00003473	33.3459	0.115939	0.314006	0.59847	0.713433	mtl-1	other	protein_coding
WBGene00003474	101.372	-0.0499562	0.287271	0.813521	0.876689	mtl-2	other	protein_coding
WBGene00003479	344.271	-0.235594	0.188456	0.162695	0.286024	mtm-9	other	protein_coding
WBGene00003507	392.599	-0.261635	0.219371	0.166063	0.290216	mut-14	other	protein_coding
WBGene00012540	924.986	1.78998	0.274561	5.36561e-12	3.14956e-10	Y37A1B.7	other	protein_coding
WBGene00017212	146.56	1.78961	0.276262	7.165e-12	4.13173e-10	F07E5.7	other	protein_coding
WBGene00003521	0.364574	0.000444955	0.427982	0.982735		nas-2	other	protein_coding
WBGene00022024	1039.04	1.78907	0.273532	4.64807e-12	2.78384e-10	Y64H9A.2	other	protein_coding
WBGene00009428	108.671	1.78733	0.27913	1.15394e-11	6.56185e-10		other	pseudogene
WBGene00003535	0					nas-16	other	protein_coding
WBGene00003536	0					nas-17	other	protein_coding
WBGene00003537	0.461525	0.0146969	0.427907	0.80126		nas-18	other	protein_coding
WBGene00003538	0.535866	-0.0356193	0.431807	0.509709		nas-19	other	protein_coding
WBGene00003539	5.64105	-0.00587959	0.392657	0.968951		nas-20	other	protein_coding
WBGene00003540	1.09372	0.00159428	0.424982	0.981227		nas-21	other	protein_coding
WBGene00003541	0					nas-22	other	protein_coding
WBGene00003543	6.71298	-0.11141	0.397476	0.535363		nas-24	other	protein_coding
WBGene00003549	196.042	-0.321615	0.204935	0.0744633	0.15966	nas-31	other	protein_coding
WBGene00014132	122.576	1.78345	0.262197	7.90536e-13	5.41699e-11	ZK896.1	other	protein_coding
WBGene00003556	1.78018	-0.047429	0.41906	0.663891			other	pseudogene
WBGene00003566	1772.45	-0.325401	0.217262	0.0834347	0.173999	ncx-1	other	protein_coding
WBGene00019306	165.256	1.78235	0.258147	4.06625e-13	2.93361e-11	K02E7.1	other	protein_coding
WBGene00003570	69.746	0.00941011	0.244788	0.963872	0.977011	ncx-5	other	protein_coding
WBGene00003573	100.1	-0.32313	0.311626	0.162587	0.285941	ncx-8	other	protein_coding
WBGene00003574	8.79339	0.0843437	0.379725	0.659855	0.76193	ncx-9	other	protein_coding
WBGene00003575	36.2021	-0.507466	0.418322	0.0621173	0.139222	ncx-10	other	protein_coding
WBGene00003579	811.537	0.134665	0.1898	0.428353	0.569412	ndx-2	other	protein_coding
WBGene00003591	56.7566	-0.380648	0.323106	0.110461	0.215309	nex-4	other	protein_coding
WBGene00003611	825.1	-0.0313917	0.191504	0.852443	0.90523	nhr-12	other	protein_coding
WBGene00002393	307.307	1.78181	0.259902	5.5358e-13	3.89098e-11	lpr-1	other	protein_coding
WBGene00003614	98.6049	-0.187668	0.239727	0.347022	0.493184	nhr-15	other	protein_coding
WBGene00003617	250.704	0.0513793	0.178168	0.752648	0.832677	nhr-18	other	protein_coding
WBGene00003632	930.124	0.189084	0.165952	0.216551	0.352285	nhr-42	other	protein_coding
WBGene00003634	543.708	0.302534	0.165203	0.0468645	0.112917	nhr-44	other	protein_coding
WBGene00007452	282.078	1.77859	0.304527	3.92256e-10	1.69052e-08	C08F11.3	other	protein_coding
WBGene00003640	302.737	-0.0921679	0.202183	0.604053	0.717581	nhr-50	other	protein_coding
WBGene00003641	6.09229	0.278755	0.491464	0.154209		nhr-51	other	protein_coding
WBGene00003642	3.63416	0.172816	0.442761	0.277586		nhr-52	other	protein_coding
WBGene00003643	512.132	0.199204	0.182071	0.227059	0.364206	nhr-53	other	protein_coding
WBGene00003644	43.4692	0.0494251	0.291586	0.820205	0.88134	nhr-54	other	protein_coding
WBGene00011805	221.554	1.77586	0.265449	1.68852e-12	1.093e-10	T16G12.4	other	protein_coding
WBGene00003646	281.893	0.059486	0.174736	0.708903	0.799511	nhr-56	other	protein_coding
WBGene00016136	127.16	1.77213	0.36034	6.3529e-08	1.63074e-06	C26B9.7	other	protein_coding
WBGene00003648	721.977	0.16031	0.176971	0.320491	0.46626	nhr-58	other	protein_coding
WBGene00003649	94.3858	0.270883	0.269253	0.208338	0.342668	nhr-59	other	protein_coding
WBGene00013891	2679.71	1.76382	0.245678	5.55637e-14	4.57269e-12	ZC434.3	other	protein_coding
WBGene00003653	176.732	-0.274332	0.210372	0.134931	0.249156	nhr-63	other	protein_coding
WBGene00003655	324.443	-0.399503	0.190742	0.019598	0.0578493	nhr-65	other	protein_coding
WBGene00003658	8264.34	0.244997	0.170185	0.118375	0.226767	nhr-68	other	protein_coding
WBGene00003660	542.432	-0.354731	0.191946	0.0388203	0.0979599	nhr-70	other	protein_coding
WBGene00023376	20.3785	1.75976	0.569784	0.000133097	0.00113587		other	pseudogene
WBGene00003673	89.7696	-0.00370489	0.238608	0.98355	0.989536		other	pseudogene
WBGene00003674	1154.05	-0.340891	0.155364	0.0181831	0.0544395	nhr-84	other	protein_coding
WBGene00000928	10477	1.75767	0.200139	1.31058e-19	2.46705e-17	dao-2	other	protein_coding
WBGene00003680	461.954	-0.166074	0.161828	0.266495	0.408727	nhr-90	other	protein_coding
WBGene00003683	34.2385	-0.32103	0.343746	0.179521	0.307759	nhr-93	other	protein_coding
WBGene00003684	272.02	0.246692	0.210602	0.180153	0.308647	nhr-94	other	protein_coding
WBGene00003685	395.259	-0.17975	0.181059	0.272019	0.414559	nhr-95	other	protein_coding
WBGene00003686	225.931	0.117149	0.181669	0.477559	0.613844	nhr-96	other	protein_coding
WBGene00003688	200.514	-0.259432	0.195624	0.135757	0.250231	nhr-98	other	protein_coding
WBGene00044617	121.432	1.75489	0.31193	1.43217e-09	5.39186e-08	bus-1	other	protein_coding
WBGene00003691	1024.42	-0.0681286	0.162097	0.648729	0.753384	nhr-101	other	protein_coding
WBGene00003692	486.151	0.0615909	0.170027	0.694834	0.789352	nhr-102	other	protein_coding
WBGene00003693	173.002	-0.195501	0.202505	0.272949	0.415629	nhr-103	other	protein_coding
WBGene00003696	122.015	-0.237892	0.242259	0.23764	0.376022	nhr-106	other	protein_coding
WBGene00018946	644.196	1.75305	0.228914	1.50222e-15	1.55708e-13	F56C3.9	other	protein_coding
WBGene00003698	168.987	-0.236085	0.21939	0.21128	0.346034	nhr-108	other	protein_coding
WBGene00003700	338.404	0.310851	0.209656	0.0903668	0.184959	nhr-110	other	protein_coding
WBGene00003701	1.10838	0.0537469	0.431243	0.368832		nhr-111	other	protein_coding
WBGene00003702	176.462	0.318891	0.226826	0.0999412	0.199812	nhr-112	other	protein_coding
WBGene00020985	99.7275	1.75046	0.274873	1.48675e-11	8.28181e-10	W03D8.2	other	protein_coding
WBGene00017470	62.6185	1.74879	0.352843	5.23655e-08	1.37214e-06	F14H12.2	other	protein_coding
WBGene00003706	154.612	-0.109289	0.208829	0.548209	0.674076	nhr-116	other	protein_coding
WBGene00003707	556.406	0.137186	0.165987	0.370103	0.515626	nhr-117	other	protein_coding
WBGene00003708	0					nhr-118	other	protein_coding
WBGene00003713	124.495	0.420676	0.239646	0.0384526	0.0972529	nhr-123	other	protein_coding
WBGene00003714	19.2905	-0.198422	0.393541	0.352719	0.498294	nhr-124	other	protein_coding
WBGene00003715	78.7351	-0.0957761	0.249342	0.636713	0.743717	nhr-125	other	protein_coding
WBGene00003716	248.073	0.111291	0.177108	0.491128	0.626014	nhr-126	other	protein_coding
WBGene00003717	270.081	0.25595	0.193064	0.137914	0.25315	nhr-127	other	protein_coding
WBGene00003718	307.875	0.15086	0.167168	0.327392	0.473389	nhr-128	other	protein_coding
WBGene00003719	88.0644	0.104469	0.239975	0.601822	0.715885	nhr-129	other	protein_coding
WBGene00003720	700.675	-0.204883	0.167462	0.182474	0.311648	nhr-130	other	protein_coding
WBGene00003721	430.195	-0.270705	0.171367	0.0838671	0.174789	nhr-131	other	protein_coding
WBGene00003722	136.301	-0.506622	0.274137	0.02364	0.0667734	nhr-132	other	protein_coding
WBGene00008490	159.975	1.74742	0.288257	1.07781e-10	5.19156e-09	F01D4.8	other	protein_coding
WBGene00003724	577.608	0.0843535	0.16108	0.573157	0.693608	nhr-134	other	protein_coding
WBGene00003725	427.379	0.0602737	0.200958	0.736613	0.820256	nhr-135	other	protein_coding
WBGene00003726	1496.85	0.320693	0.17671	0.0462966	0.11179	nhr-136	other	protein_coding
WBGene00003731	980.041	0.124326	0.151304	0.380422	0.52529	nhx-3	other	protein_coding
WBGene00007949	320.909	1.74677	0.231122	3.25998e-15	3.17789e-13	C35A5.5	other	protein_coding
WBGene00003747	365.529	-0.0348536	0.187305	0.834771	0.892832	nlp-9	other	protein_coding
WBGene00001724	3573.75	1.74361	0.232605	5.2569e-15	4.97643e-13	grl-15	other	protein_coding
WBGene00003762	27955.1	0.0718761	0.143467	0.596949	0.712242	nlp-24	other	protein_coding
WBGene00003763	65.6641	-0.267837	0.267076	0.209623	0.344228	nlp-25	other	protein_coding
WBGene00003764	155.159	0.0252449	0.249956	0.902987	0.939283	nlp-26	other	protein_coding
WBGene00010163	13.1283	1.74282	0.783018	0.00133478	0.00709039	F56H6.2	other	protein_coding
WBGene00003766	68.6205	-0.184352	0.282103	0.39461	0.538948	nlp-28	other	protein_coding
WBGene00003767	505.475	-0.234927	0.222974	0.218591	0.354569	nlp-29	other	protein_coding
WBGene00003768	789.539	0.00614149	0.211607	0.984826	0.990451	nlp-30	other	protein_coding
WBGene00003769	906.379	-0.290326	0.207458	0.109682	0.214172	nlp-31	other	protein_coding
WBGene00009438	142.85	1.74239	0.283448	6.17843e-11	3.09432e-09	F35G2.5	other	protein_coding
WBGene00003775	38.4247	-0.174771	0.327892	0.433258	0.574067	nmr-2	other	protein_coding
WBGene00013450	215.936	1.73276	0.237268	2.30251e-14	1.99514e-12	oac-56	other	protein_coding
WBGene00000702	524.334	1.73127	0.273021	1.77861e-11	9.70944e-10	col-128	other	protein_coding
WBGene00009227	38.9923	1.73035	0.431118	4.46228e-06	6.95325e-05	F28G4.2	other	protein_coding
WBGene00003830	314.433	0.156288	0.194686	0.367617	0.513018	num-1	other	protein_coding
WBGene00003834	1630.26	-0.0638573	0.152024	0.651737	0.755645	nxf-1	other	protein_coding
WBGene00003835	592.363	0.0616353	0.158941	0.677655	0.775538	nxf-2	other	protein_coding
WBGene00003838	99.2998	0.30605	0.284417	0.168592	0.293258	ocr-1	other	protein_coding
WBGene00284859	1199.32	1.73022	0.244733	1.23963e-13	9.85508e-12	C30G12.10	other	ncRNA
WBGene00003849	460.112	0.0847497	0.201178	0.635306	0.742748	odr-2	other	protein_coding
WBGene00003850	382.416	0.325706	0.185596	0.0517292	0.121284	odr-3	other	protein_coding
WBGene00003861	150.812	-0.147379	0.208494	0.417966	0.560104	oig-3	other	protein_coding
WBGene00003865	114.65	-0.560685	0.311175	0.0214736	0.0621111	oma-2	other	protein_coding
WBGene00003886	42.6182	0.0973734	0.28592	0.652779	0.756532	osm-6	other	protein_coding
WBGene00003916	1481.96	0.128255	0.146495	0.352072	0.49753	par-1	other	protein_coding
WBGene00003919	1048.57	-0.0125728	0.153849	0.92835	0.954642	par-4	other	protein_coding
WBGene00044530	472.92	1.72171	0.229357	4.91091e-15	4.67593e-13	F32D1.11	other	protein_coding
WBGene00009467	17.5489	1.71772	0.62495	0.000367006	0.00255873	F36D1.8	other	protein_coding
WBGene00044719	59.9735	1.70979	0.329839	1.75358e-08	5.18383e-07	clec-172	other	protein_coding
WBGene00003937	0					pax-1	other	protein_coding
WBGene00000557	1588.69	1.70793	0.245064	2.55247e-13	1.90008e-11	cnc-3	other	protein_coding
WBGene00003959	1002.4	-0.497092	0.244322	0.0164233	0.0501892	pcp-4	other	protein_coding
WBGene00015019	299.224	1.70744	0.280498	9.15001e-11	4.45981e-09	B0205.4	other	protein_coding
WBGene00003994	1734.26	-0.40623	0.208086	0.0262282	0.0723495	pgl-3	other	protein_coding
WBGene00004003	656.221	-0.465726	0.26046	0.0304674	0.0811721	pgp-9	other	protein_coding
WBGene00004013	650.119	-0.350805	0.221411	0.066109	0.145853	pha-4	other	protein_coding
WBGene00004026	4.30369	-0.138295	0.430262	0.352854		phy-3	other	protein_coding
WBGene00020487	100.623	1.69695	0.366468	2.67579e-07	5.95161e-06	T13C5.7	other	protein_coding
WBGene00003332	23.1809	1.69646	0.507359	5.86099e-05	0.00057828	mir-239.1	other	miRNA
WBGene00018630	666.834	1.69333	0.198135	1.07144e-18	1.82781e-16	F49D11.6	other	protein_coding
WBGene00021435	137.451	1.6928	0.2483	7.80053e-13	5.36762e-11	Y39A3A.4	other	protein_coding
WBGene00206464	21.3134	1.68608	0.630944	0.000446921	0.00299661	F59C6.18	other	protein_coding
WBGene00001064	4109.52	1.68477	0.245122	5.17147e-13	3.66637e-11	dpy-2	other	protein_coding
WBGene00004078	74.7671	-0.281399	0.320895	0.223189	0.360111	pos-1	other	protein_coding
WBGene00004083	501.543	-0.28634	0.204397	0.111055	0.216182	pph-1	other	protein_coding
WBGene00022497	8041.26	1.68329	0.269919	3.55921e-11	1.88029e-09	Y119D3B.21	other	protein_coding
WBGene00009311	185.871	1.68143	0.251207	1.78475e-12	1.14623e-10	mltn-1	other	protein_coding
WBGene00044662	460.341	1.68039	0.225742	8.15165e-15	7.49997e-13	F26G1.9	other	protein_coding
WBGene00004104	646.619	-0.225774	0.233785	0.251081	0.391028	pqn-13	other	protein_coding
WBGene00004107	0					pqn-16	other	protein_coding
WBGene00009816	805.338	1.67796	0.229094	1.9681e-14	1.71445e-12	F47B10.5	other	protein_coding
WBGene00011548	2184.31	1.67687	0.234031	6.16567e-14	5.04875e-12	T06G6.6	other	protein_coding
WBGene00004136	2064.02	-0.406815	0.20994	0.0271081	0.074239	pqn-51	other	protein_coding
WBGene00015605	110.192	1.66868	0.398684	2.05317e-06	3.53006e-05	C08E3.13	IPR	protein_coding
WBGene00014235	64.4543	1.66747	0.383868	1.0441e-06	1.95419e-05	ZK1225.1	other	protein_coding
WBGene00004144	251.248	-0.0406158	0.262183	0.842998	0.898346	pqn-60	other	protein_coding
WBGene00017721	16.27	1.66499	0.630762	0.000520174	0.00338993	F22F7.3	other	protein_coding
WBGene00004150	249.68	-0.151467	0.229456	0.434483	0.57531	pqn-67	other	protein_coding
WBGene00004151	1140.88	0.3399	0.163005	0.0239719	0.0674201	pqn-68	other	protein_coding
WBGene00004152	2960.51	0.136945	0.140762	0.303099	0.448568	pqn-70	other	protein_coding
WBGene00015781	2710.12	1.66453	0.225519	1.25209e-14	1.12052e-12	rml-3	other	protein_coding
WBGene00001577	394.424	1.65879	0.182522	8.83245e-21	1.95472e-18	gem-4	other	protein_coding
WBGene00004176	2.9639	0.017861	0.409669	0.890099		pqn-97	other	protein_coding
WBGene00004177	0.535866	-0.0356193	0.431807	0.509709		pqn-98	other	protein_coding
WBGene00195051	152.037	1.65683	0.305355	4.53049e-09	1.50194e-07	T22D1.18	other	protein_coding
WBGene00004203	775.79	-0.282472	0.207545	0.119939	0.228559	swsn-1	other	protein_coding
WBGene00004206	974.25	0.22795	0.178211	0.159571	0.282227	pst-1	other	protein_coding
WBGene00004211	152.82	0.487626	0.271763	0.0283908	0.0769814	ptd-2	other	protein_coding
WBGene00013090	24.0736	1.65605	0.492999	5.66441e-05	0.000563465	Y51B9A.8	other	protein_coding
WBGene00011882	56.1163	1.65404	0.394703	2.08894e-06	3.57635e-05	nstp-9	other	protein_coding
WBGene00004230	1359.45	-0.0202405	0.236914	0.919984	0.950033	ptr-16	other	protein_coding
WBGene00004236	470.743	-0.262728	0.203589	0.142332	0.25894	ptr-22	other	protein_coding
WBGene00235268	280.535	1.65366	0.311021	8.27976e-09	2.61771e-07	Y54G2A.76	other	protein_coding
WBGene00022445	92.8393	1.64778	0.410426	4.34083e-06	6.79662e-05	Y110A2AL.9	other	protein_coding
WBGene00012748	52.299	1.64098	0.378639	1.15209e-06	2.13678e-05	Y40H7A.11	other	protein_coding
WBGene00004266	4797.61	-0.207069	0.194925	0.231302	0.369066	rab-1	other	protein_coding
WBGene00004296	559.888	-0.173951	0.217966	0.352795	0.498294	rad-50	other	protein_coding
WBGene00004308	911.94	-0.01879	0.151946	0.893232	0.932418	rap-2	other	protein_coding
WBGene00004320	7327.54	0.313973	0.18805	0.0634859	0.141396	rbx-1	other	protein_coding
WBGene00004323	673.972	-0.277959	0.170731	0.0750646	0.160587	rde-1	other	protein_coding
WBGene00004328	123.831	-0.245845	0.23197	0.209742	0.34432	rdy-2	other	protein_coding
WBGene00004336	876.37	-0.350419	0.223461	0.0681393	0.149267	ret-1	other	protein_coding
WBGene00015597	54.0045	1.63824	0.357734	3.61043e-07	7.76978e-06		IPR	pseudogene
WBGene00016598	404.897	1.63741	0.203448	7.31224e-17	9.28315e-15	C42D4.13	other	protein_coding
WBGene00004359	970.803	0.244461	0.169313	0.115758	0.223137	rhr-2	other	protein_coding
WBGene00004364	4070.47	0.261082	0.165003	0.0859596	0.178062	ric-4	other	protein_coding
WBGene00020325	157.834	1.63662	0.227003	4.80597e-14	3.97512e-12	bath-46	other	protein_coding
WBGene00004384	916.348	-0.119101	0.191885	0.486181	0.621594	rnp-1	other	protein_coding
WBGene00004395	264.242	-0.505542	0.291245	0.0293722	0.078883	rol-3	other	protein_coding
WBGene00022725	270.377	1.6366	0.259317	2.29853e-11	1.2506e-09	ZK381.2	other	protein_coding
WBGene00015795	1368.15	1.63554	0.287556	1.04047e-09	4.05709e-08	C15F1.2	other	protein_coding
WBGene00011077	103.326	1.63473	0.386453	1.76453e-06	3.11734e-05	R07B1.5	other	protein_coding
WBGene00004442	12030.3	-0.499718	0.247572	0.0176127	0.0531106	rpl-28	other	protein_coding
WBGene00004452	18458.9	0.0162956	0.214595	0.943466	0.965214	rpl-38	other	protein_coding
WBGene00004453	3922.83	0.30045	0.480321	0.167448	0.292107	rpl-39	other	protein_coding
WBGene00004457	629.093	-0.0082528	0.197161	0.9608	0.975211	rpm-1	other	protein_coding
WBGene00016276	482.703	1.63343	0.243152	1.53439e-12	1.00919e-10	C30G12.4	other	protein_coding
WBGene00166051	9.37189	1.63235	0.919867	0.00366118	0.0156961	21ur-6086	other	piRNA
WBGene00004499	142115	0.0385722	0.15403	0.78577	0.856508	rps-30	other	protein_coding
WBGene00015259	40.0434	1.62523	0.444699	1.87741e-05	0.000228598	dod-20	other	protein_coding
WBGene00017660	43.4619	1.6247	0.445867	1.90192e-05	0.000230675	F21C10.11	other	protein_coding
WBGene00220261	822.702	1.61417	0.275044	3.58924e-10	1.57168e-08	ZC434.10	other	protein_coding
WBGene00001397	2767.88	1.61324	0.167486	5.15227e-23	1.62267e-20	fat-5	other	protein_coding
WBGene00007420	601.876	1.60895	0.261079	5.99831e-11	3.02259e-09	C07E3.10	other	protein_coding
WBGene00004748	6.26992	-0.0225218	0.385752	0.894123		sdf-9	other	protein_coding
WBGene00021865	129.826	1.60756	0.268765	1.88448e-10	8.64964e-09	fbxa-66	other	protein_coding
WBGene00022845	231.393	1.60736	0.252087	1.52224e-11	8.4373e-10	ZK1055.4	other	protein_coding
WBGene00007494	26.919	1.60727	0.576058	0.000333238	0.00237487	C09G9.3	other	protein_coding
WBGene00004767	1162.23	-0.503194	0.257998	0.0192666	0.0570576	sel-10	other	protein_coding
WBGene00004768	1412.67	-0.257095	0.178354	0.111681	0.217118	sel-11	other	protein_coding
WBGene00004793	110.436	-0.261162	0.230292	0.18115	0.309805	shw-3	other	protein_coding
WBGene00004795	484.795	-0.11758	0.189733	0.488255	0.623433	sid-1	other	protein_coding
WBGene00004806	3093.34	-0.139019	0.141749	0.297569	0.442624	skp-1	other	protein_coding
WBGene00007891	368.15	1.60597	0.245437	5.11357e-12	3.02328e-10	C33B4.2	other	protein_coding
WBGene00003333	23.9169	1.60252	0.615875	0.000551144	0.00353582	mir-239.2	other	miRNA
WBGene00004811	104.057	0.168954	0.2552	0.415414	0.557656	skr-5	other	protein_coding
WBGene00004812	0					skr-6	other	protein_coding
WBGene00004813	0					skr-7	other	protein_coding
WBGene00004817	0						other	pseudogene
WBGene00004820	0					skr-14	other	protein_coding
WBGene00004830	2204.67	-0.0872751	0.144339	0.520095	0.650198	slo-1	other	protein_coding
WBGene00004855	1906.19	0.170156	0.188075	0.314508	0.460089	sma-1	other	protein_coding
WBGene00004882	782.098	0.184425	0.158789	0.211024	0.345802	smg-4	other	protein_coding
WBGene00004897	3349.26	-0.0758732	0.185332	0.647699	0.752882	snb-1	other	protein_coding
WBGene00004898	1083.94	0.209656	0.146238	0.126838	0.238077	snb-2	other	protein_coding
WBGene00004909	1.82848	0.0425562	0.421372	0.667409		snf-10	other	protein_coding
WBGene00004910	2176.81	-0.0467173	0.165436	0.757893	0.836421	snf-11	other	protein_coding
WBGene00004917	2495.81	0.261445	0.149344	0.0613741	0.137953	snr-4	other	protein_coding
WBGene00004923	368.766	-0.196656	0.186835	0.240983	0.379479	snt-3	other	protein_coding
WBGene00019858	100.151	1.60195	0.292508	3.59759e-09	1.2123e-07	R03H10.6	other	protein_coding
WBGene00004224	893.761	1.59036	0.265511	1.78301e-10	8.22543e-09	ptr-10	other	protein_coding
WBGene00004947	1097.93	-0.150384	0.152838	0.301876	0.447404	sos-1	other	protein_coding
WBGene00004964	17.3672	-0.217702	0.391102	0.32215	0.468091	spe-10	other	protein_coding
WBGene00019901	914.877	1.59034	0.216226	1.65663e-14	1.45864e-12	R05G6.9	other	protein_coding
WBGene00012429	1099	1.58785	0.195242	3.69289e-17	5.16144e-15	Y11D7A.5	other	protein_coding
WBGene00004997	4.1906	-0.203727	0.461162	0.206923		spp-12	other	protein_coding
WBGene00008316	1018	1.58744	0.203885	6.05651e-16	6.56871e-14	dod-18	other	protein_coding
WBGene00010442	468.765	1.5863	0.225999	1.94782e-13	1.47002e-11	bus-12	other	protein_coding
WBGene00005005	0					spp-20	other	protein_coding
WBGene00005006	1056.78	0.312142	0.172776	0.0481865	0.115145	spr-1	other	protein_coding
WBGene00005018	3900.58	0.00153556	0.263557	0.995323	0.996662	sqt-3	other	protein_coding
WBGene00009429	16607.3	1.58232	0.210256	4.46129e-15	4.2853e-13	irg-5	other	protein_coding
WBGene00005024	2169.41	-0.124028	0.156571	0.393314	0.537986	sqv-6	other	protein_coding
WBGene00005082	3.26029	-0.125987	0.431647	0.355507		srd-4	other	protein_coding
WBGene00005087	0.295339	-0.0288448	0.430968	0.680044		srd-9	other	protein_coding
WBGene00005089	4.09585	0.134504	0.4236	0.395737		srd-11	other	protein_coding
WBGene00005093	9.41171	0.178602	0.407821	0.371505	0.516963	srd-15	other	protein_coding
WBGene00005094	2.44868	-0.00823646	0.411334	0.944554		srd-16	other	protein_coding
WBGene00005095	10.4256	0.0753287	0.375197	0.697041	0.79109	srd-17	other	protein_coding
WBGene00005096	14.9129	0.0976853	0.389105	0.599571	0.714327	srd-18	other	protein_coding
WBGene00005097	2.03136	-0.0258334	0.415803	0.814519		srd-19	other	protein_coding
WBGene00005098	1.30006	-0.0306068	0.422121	0.733514		srd-20	other	protein_coding
WBGene00005099	0					srd-21	other	protein_coding
WBGene00005100	0.157597	-0.0236548	0.430343	0.82938			other	pseudogene
WBGene00005102	0						other	pseudogene
WBGene00005103	0.493816	-0.0443243	0.432481	0.476392		srd-25	other	protein_coding
WBGene00005104	9.87192	-0.194727	0.399129	0.354401	0.499959	srd-26	other	protein_coding
WBGene00005105	4.88298	-0.405714	0.665739	0.0444351		srd-27	other	protein_coding
WBGene00005106	0.169103	0.0235471	0.430303	0.798022		srd-28	other	protein_coding
WBGene00005107	0					srd-29	other	protein_coding
WBGene00005108	0					srd-30	other	protein_coding
WBGene00005109	0					srd-31	other	protein_coding
WBGene00005110	31.1084	-0.0563776	0.304009	0.792654	0.861228	srd-32	other	protein_coding
WBGene00005111	51.7744	0.389154	0.319325	0.102526	0.203425	srd-33	other	protein_coding
WBGene00005112	0					srd-34	other	protein_coding
WBGene00005113	21.7223	0.00184392	0.313309	0.994721	0.996187	srd-35	other	protein_coding
WBGene00005127	47.4502	0.40657	0.34461	0.0996048	0.199368	srd-49	other	protein_coding
WBGene00005137	1.91308	0.0321826	0.419441	0.752401		srd-60	other	protein_coding
WBGene00005138	2.94797	0.193397	0.469649	0.159037		srd-61	other	protein_coding
WBGene00005139	1.62141	-0.023457	0.420288	0.803332			other	pseudogene
WBGene00005140	2.08454	0.209154	0.494468	0.0529495		srd-63	other	protein_coding
WBGene00005145	0.156928	0.0231076	0.430258	0.798022		srd-68	other	protein_coding
WBGene00005147	10.5593	-0.0254041	0.374983	0.888499	0.929714	srd-70	other	protein_coding
WBGene00005148	1.18334	-0.0173515	0.421989	0.838922		srd-71	other	protein_coding
WBGene00005182	31.4959	0.5463	0.419871	0.0491706	0.116824	srg-25	other	protein_coding
WBGene00005183	0.157597	-0.0236548	0.430343	0.82938		srg-26	other	protein_coding
WBGene00005184	10.0448	-0.131961	0.406533	0.457948	0.596549	srg-27	other	protein_coding
WBGene00005185	0.357244	-0.0298587	0.431131	0.635565		srg-28	other	protein_coding
WBGene00005186	5.39208	-0.0634581	0.391911	0.709473		srg-29	other	protein_coding
WBGene00005187	16.5004	0.146316	0.35074	0.503521	0.636081	srg-30	other	protein_coding
WBGene00005188	5.27837	-0.0527028	0.391063	0.754524		srg-31	IPR	protein_coding
WBGene00005189	11.237	0.22734	0.408789	0.297127	0.442167	srg-32	other	protein_coding
WBGene00005190	0.690604	0.042595	0.427815	0.527883		srg-33	other	protein_coding
WBGene00005191	36.8402	-0.21755	0.307133	0.33175	0.477632	srg-34	other	protein_coding
WBGene00005192	0.156928	0.0231076	0.430258	0.798022			other	pseudogene
WBGene00005195	4.58528	0.158275	0.435135	0.315984		srg-38	other	protein_coding
WBGene00005196	1.81954	0.0231881	0.416942	0.829321		srg-39	other	protein_coding
WBGene00005197	3.26442	0.184166	0.460123	0.19675		srg-40	other	protein_coding
WBGene00005198	3.02996	0.176008	0.45364	0.224267		srg-41	other	protein_coding
WBGene00005199	3.86922	0.163004	0.465048	0.109805		srg-42	other	protein_coding
WBGene00005200	2.17125	0.229076	0.509221	0.0438125			other	pseudogene
WBGene00005201	0					srg-44	other	protein_coding
WBGene00005202	9.25855	-0.160277	0.39637	0.422476	0.563749	srg-45	other	protein_coding
WBGene00005203	0.313855	0.0289112	0.430953	0.649618		srg-46	other	protein_coding
WBGene00005204	1.10333	-0.0430461	0.42538	0.60296		srg-47	other	protein_coding
WBGene00005210	9.73648	0.0267843	0.389527	0.875432	0.920792	srg-53	other	protein_coding
WBGene00005211	7.75996	0.132244	0.394762	0.490796		srg-54	other	protein_coding
WBGene00005212	2.09888	-0.0544238	0.415477	0.658744		srg-55	other	protein_coding
WBGene00005213	9.10983	-0.0314564	0.379828	0.85947	0.909919	srg-56	other	protein_coding
WBGene00005214	0					srg-57	other	protein_coding
WBGene00005215	2.78703	0.140752	0.439539	0.296393		srg-58	other	protein_coding
WBGene00005216	0.371903	0.0298531	0.431103	0.610547		srg-59	other	protein_coding
WBGene00005217	0.157597	-0.0236548	0.430343	0.82938		srg-60	other	protein_coding
WBGene00005218	1.12877	0.0205936	0.423721	0.794338		srg-61	other	protein_coding
WBGene00005219	7.54924	-0.0278524	0.379775	0.875269		srg-62	other	protein_coding
WBGene00005222	5.26839	0.298791	0.51485	0.125776		srg-65	other	protein_coding
WBGene00005223	0.876817	-0.0129167	0.424738	0.854578		srg-66	other	protein_coding
WBGene00005224	0					srg-67	other	protein_coding
WBGene00005225	0					srg-68	other	protein_coding
WBGene00005227	6.06125	-0.0599219	0.386809	0.733247		srh-1	other	protein_coding
WBGene00005228	46.8889	0.465859	0.336332	0.0611372	0.137515	srh-2	other	protein_coding
WBGene00005229	2.67702	0.0928026	0.433644	0.343562		srh-3	other	protein_coding
WBGene00005230	0					srh-4	other	protein_coding
WBGene00005231	0.956919	0.00169037	0.42233	0.98346		srh-5	other	protein_coding
WBGene00005232	1.18448	0.0609388	0.428036	0.477706			other	pseudogene
WBGene00005233	0					srh-7	other	protein_coding
WBGene00005234	1.64112	-0.117205	0.440566	0.264449		srh-8	other	protein_coding
WBGene00005235	15.6678	0.0541422	0.347403	0.797113	0.864639		other	pseudogene
WBGene00005236	12.0774	0.25965	0.420171	0.24499	0.3842	srh-10	other	protein_coding
WBGene00005240	24.5475	0.331399	0.398557	0.177319	0.304717	srh-15	other	protein_coding
WBGene00005241	14.7617	-0.0294054	0.341153	0.885885	0.927815	srh-16	other	protein_coding
WBGene00005242	30.5397	0.48858	0.459538	0.0754484	0.161161	srh-17	other	protein_coding
WBGene00005243	19.2386	0.331922	0.425449	0.17428	0.300575	srh-18	other	protein_coding
WBGene00005245	7.00044	0.0535164	0.389927	0.756283		srh-20	other	protein_coding
WBGene00005246	19.169	0.149941	0.346964	0.495835	0.62982	srh-21	other	protein_coding
WBGene00005247	0.798822	-0.0139189	0.425101	0.841189		srh-22	other	protein_coding
WBGene00005248	4.31523	0.149447	0.431866	0.339455		srh-23	other	protein_coding
WBGene00005249	9.50574	0.200609	0.414021	0.328127	0.473969	srh-25	other	protein_coding
WBGene00005251	16.9159	-0.0757631	0.342359	0.718221	0.806632	srh-28	other	protein_coding
WBGene00005252	6.68592	0.110015	0.398316	0.540039			other	pseudogene
WBGene00005253	8.1379	-0.0597237	0.386638	0.733674		srh-30	other	protein_coding
WBGene00005254	0					srh-31	other	protein_coding
WBGene00005255	1.15738	0.0539938	0.426704	0.525847		srh-32	other	protein_coding
WBGene00005256	0.157597	-0.0236548	0.430343	0.82938		srh-33	other	protein_coding
WBGene00005257	0.657404	0.0359578	0.428154	0.577013		srh-34	other	protein_coding
WBGene00005258	9.43942	0.0946037	0.379809	0.625068	0.734975	srh-35	other	protein_coding
WBGene00005259	0.524157	0.0468444	0.432775	0.436398		srh-36	other	protein_coding
WBGene00005260	4.0048	0.17078	0.440465	0.288382		srh-37	other	protein_coding
WBGene00005261	18.0374	0.209381	0.368476	0.353818	0.499309	srh-38	other	protein_coding
WBGene00005268	3.29563	0.0586833	0.414906	0.645644		srh-45	other	protein_coding
WBGene00005269	8.86352	0.0605292	0.386385	0.735123	0.818987	srh-46	other	protein_coding
WBGene00005270	3.65813	0.0273169	0.4045	0.848825		srh-47	other	protein_coding
WBGene00005275	0					srh-52	other	protein_coding
WBGene00005276	0.714488	-0.0450954	0.432949	0.394714			other	pseudogene
WBGene00005277	1.11942	0.0155429	0.425208	0.822439			other	pseudogene
WBGene00005278	0.492478	0.0126694	0.427627	0.796664		srh-55	other	protein_coding
WBGene00005279	3.00783	-0.00556697	0.410674	0.96227		srh-56	other	protein_coding
WBGene00005284	0					srh-62	other	protein_coding
WBGene00005295	5.43711	0.0703999	0.392804	0.68421		srh-74	other	protein_coding
WBGene00005296	3.93771	0.0494999	0.408918	0.721737		srh-75	other	protein_coding
WBGene00005297	4.05798	0.0292122	0.407282	0.831296		srh-76	other	protein_coding
WBGene00005298	0.640555	0.0347883	0.428047	0.588998			other	pseudogene
WBGene00005299	4.53714	-0.000622094	0.406084	0.994062		srh-78	other	protein_coding
WBGene00005300	0.69326	0.0594528	0.434785	0.321223		srh-79	other	protein_coding
WBGene00005301	0					srh-80	other	protein_coding
WBGene00005302	0.342879	0.0319913	0.431157	0.613532			other	pseudogene
WBGene00005303	1.68581	0.0824475	0.427425	0.442576		srh-82	other	protein_coding
WBGene00005304	3.8277	0.14957	0.430913	0.343577		srh-83	other	protein_coding
WBGene00005305	3.15666	-0.0512945	0.40727	0.715507			other	pseudogene
WBGene00005306	1.10409	-0.0477374	0.426122	0.566116		srh-85	other	protein_coding
WBGene00005307	0.679098	0.00115555	0.424332	0.985803			other	pseudogene
WBGene00005308	0					srh-87	other	protein_coding
WBGene00005309	0.81018	-0.0884865	0.440717	0.209972		srh-88	other	protein_coding
WBGene00005310	0.678429	0.0344503	0.42783	0.573375		srh-89	other	protein_coding
WBGene00005312	0.452936	-0.0414991	0.432148	0.509054			other	pseudogene
WBGene00005313	0.157597	-0.0236548	0.430343	0.82938		srh-92	other	protein_coding
WBGene00005314	0						other	pseudogene
WBGene00005315	3.84049	0.0296819	0.39931	0.846484		srh-95	other	protein_coding
WBGene00005316	0.953741	0.0778514	0.438772	0.202309		srh-97	other	protein_coding
WBGene00005317	0.484297	-0.0131162	0.427726	0.818924		srh-98	other	protein_coding
WBGene00005320	8.94074	0.072272	0.390438	0.683236	0.780018		other	pseudogene
WBGene00005321	3.12938	-0.0985982	0.425142	0.438287		srh-102	other	protein_coding
WBGene00005322	0.304597	0.000548332	0.428263	0.983827			other	pseudogene
WBGene00005323	0.811905	0.051613	0.430102	0.451147		srh-104	other	protein_coding
WBGene00005325	1.01462	0.0607508	0.435533	0.247476			other	pseudogene
WBGene00005326	0.178622	-0.0243558	0.430417	0.82938			other	pseudogene
WBGene00005327	2.50054	0.0701337	0.425163	0.504146			other	pseudogene
WBGene00005328	0.650393	0.00488852	0.425471	0.938536		srh-109	other	protein_coding
WBGene00005329	5.55924	-0.0537371	0.402644	0.721834			other	pseudogene
WBGene00005330	0					srh-111	other	protein_coding
WBGene00005331	0.364574	0.000444955	0.427982	0.982735		srh-112	other	protein_coding
WBGene00005332	1.03614	0.111716	0.448103	0.123107		srh-113	other	protein_coding
WBGene00005333	3.20884	0.0672523	0.411494	0.629764			other	pseudogene
WBGene00005334	0.912909	0.0739834	0.43782	0.222206		srh-115	other	protein_coding
WBGene00005335	1.84357	0.0176264	0.417361	0.866503		srh-116	other	protein_coding
WBGene00005336	1.42031	0.0948471	0.440031	0.205448			other	pseudogene
WBGene00005337	0.315194	-0.0291966	0.431024	0.664816		srh-118	other	protein_coding
WBGene00005338	1.24408	-0.0514609	0.427463	0.520003		srh-119	other	protein_coding
WBGene00005339	2.63732	0.0227513	0.415985	0.837735		srh-120	other	protein_coding
WBGene00005340	0					srh-122	other	protein_coding
WBGene00005341	0.355054	0.0328865	0.43123	0.601141		srh-123	other	protein_coding
WBGene00005342	6.38935	-0.0340358	0.39217	0.83356		srh-125	other	protein_coding
WBGene00005343	0.599936	-0.024191	0.428161	0.686452			other	pseudogene
WBGene00005344	1.17867	-0.0176632	0.422012	0.836156		srh-127	other	protein_coding
WBGene00005346	14.8476	0.209173	0.392873	0.339167	0.485579	srh-129	other	protein_coding
WBGene00005347	10.2841	-0.0604602	0.361865	0.760695	0.838295	srh-130	other	protein_coding
WBGene00005348	1.47885	-0.123516	0.447424	0.156244		srh-131	other	protein_coding
WBGene00005349	0					srh-132	other	protein_coding
WBGene00005350	0.313855	0.0289112	0.430953	0.649618		srh-133	other	protein_coding
WBGene00005351	0.464441	-0.011799	0.427716	0.838389		srh-134	other	protein_coding
WBGene00005353	2.60958	0.136268	0.444348	0.252274		srh-136	other	protein_coding
WBGene00005354	0.185951	0.0241026	0.430362	0.798022		srh-137	other	protein_coding
WBGene00005355	0					srh-138	other	protein_coding
WBGene00005356	0.342879	0.0319913	0.431157	0.613532		srh-139	other	protein_coding
WBGene00005357	0					srh-140	other	protein_coding
WBGene00005358	0					srh-141	other	protein_coding
WBGene00005359	9.13545	0.111748	0.37971	0.572992	0.693459	srh-142	other	protein_coding
WBGene00005360	0.364574	0.000444955	0.427982	0.982735			other	pseudogene
WBGene00005361	1.38749	0.0162241	0.422631	0.845892		srh-145	other	protein_coding
WBGene00005362	18.4042	0.0323584	0.333265	0.880445	0.924112	srh-146	other	protein_coding
WBGene00005363	7.42923	-0.013578	0.380433	0.937476		srh-147	other	protein_coding
WBGene00005364	4.60706	0.064454	0.403449	0.677004		srh-148	other	protein_coding
WBGene00005365	5.40934	0.245503	0.487494	0.150788		srh-149	other	protein_coding
WBGene00005366	12.0004	0.0137618	0.358101	0.946842	0.966916		other	pseudogene
WBGene00005367	0.32603	0.0307449	0.431061	0.630889			other	pseudogene
WBGene00005368	0.443008	-0.0314299	0.4314	0.574067			other	pseudogene
WBGene00005369	0.185951	0.0241026	0.430362	0.798022			other	pseudogene
WBGene00005370	5.59336	0.0295991	0.393791	0.856013		srh-154	other	protein_coding
WBGene00005371	6.3306	-0.128006	0.40695	0.468435			other	pseudogene
WBGene00005372	1.25293	-0.0734704	0.428867	0.437566			other	pseudogene
WBGene00005373	0.305266	-0.029285	0.431007	0.67075			other	pseudogene
WBGene00005374	0.178622	-0.0243558	0.430417	0.82938			other	pseudogene
WBGene00005375	4.29801	0.0514883	0.410363	0.704592		srh-159	other	protein_coding
WBGene00005376	0.355054	0.0328865	0.43123	0.601141			other	pseudogene
WBGene00005377	1.4568	-0.0394211	0.422446	0.670754			other	pseudogene
WBGene00005378	1.45981	-0.0393937	0.423158	0.661429			other	pseudogene
WBGene00005379	2.44754	-0.190268	0.467275	0.164993			other	pseudogene
WBGene00005381	4.46273	0.128909	0.427575	0.380119			other	pseudogene
WBGene00005382	7.8041	0.314379	0.504217	0.139918		srh-166	other	protein_coding
WBGene00005383	3.7321	0.12712	0.428684	0.378601		srh-167	other	protein_coding
WBGene00005384	0.6711	-0.00254569	0.426388	0.966806			other	pseudogene
WBGene00005385	1.43654	-0.0567738	0.428509	0.474776		srh-169	other	protein_coding
WBGene00005386	3.53717	-0.093197	0.422343	0.471477		srh-170	other	protein_coding
WBGene00005387	3.93446	-0.026331	0.404883	0.848979		srh-171	other	protein_coding
WBGene00005388	9.57942	0.518321	0.643264	0.0601138	0.135753	srh-172	other	protein_coding
WBGene00005389	3.15861	0.06729	0.421548	0.556419		srh-173	other	protein_coding
WBGene00005390	2.44661	-0.0543799	0.412197	0.67883		srh-174	other	protein_coding
WBGene00005391	0.6534	0.0017001	0.426425	0.975117			other	pseudogene
WBGene00005392	0.156928	0.0231076	0.430258	0.798022		srh-177	other	protein_coding
WBGene00005393	8.02361	0.0104747	0.374159	0.957019		srh-178	other	protein_coding
WBGene00005394	0.157597	-0.0236548	0.430343	0.82938		srh-179	other	protein_coding
WBGene00005395	4.66051	-0.0239517	0.400762	0.869759		srh-180	other	protein_coding
WBGene00005396	0.304597	0.000548332	0.428263	0.983827		srh-181	other	protein_coding
WBGene00005397	4.11077	-0.179364	0.45214	0.234558		srh-182	other	protein_coding
WBGene00005398	0.490549	0.0207596	0.427388	0.747064		srh-183	other	protein_coding
WBGene00005399	8.01625	0.334572	0.520833	0.123492		srh-184	other	protein_coding
WBGene00005400	1.11492	0.0206413	0.42201	0.811181		srh-185	other	protein_coding
WBGene00005401	0.913791	0.00203681	0.425317	0.975108		srh-186	other	protein_coding
WBGene00005402	5.76364	0.13514	0.420717	0.407718		srh-187	other	protein_coding
WBGene00005403	25.8924	0.114751	0.362532	0.58411	0.701781		other	pseudogene
WBGene00005404	1.35419	-0.030508	0.422057	0.733794		srh-190	other	protein_coding
WBGene00005405	0.462194	-0.0166031	0.427195	0.80785		srh-192	other	protein_coding
WBGene00005406	1.33694	-0.0699964	0.429068	0.436555		srh-193	other	protein_coding
WBGene00005407	0.806412	-0.0444054	0.42877	0.494123		srh-194	other	protein_coding
WBGene00005409	0.156928	0.0231076	0.430258	0.798022			other	pseudogene
WBGene00005410	1.37823	-0.00786172	0.422338	0.923378		srh-199	other	protein_coding
WBGene00005411	0.495394	-0.0172203	0.427097	0.785694		srh-200	other	protein_coding
WBGene00005412	0.147669	-0.023289	0.430306	0.82938		srh-201	other	protein_coding
WBGene00005413	2.73453	0.268199	0.534263	0.0588197			other	pseudogene
WBGene00005414	0					srh-203	other	protein_coding
WBGene00005415	5.21855	0.110551	0.406915	0.51363		srh-204	other	protein_coding
WBGene00005416	1.15087	0.0283766	0.421146	0.761113		srh-206	other	protein_coding
WBGene00005417	3.78827	-0.0435777	0.399425	0.776282		srh-207	other	protein_coding
WBGene00005418	3.0619	-0.13857	0.4386	0.298601		srh-208	other	protein_coding
WBGene00005419	1.42994	-0.0240302	0.423549	0.763702		srh-209	other	protein_coding
WBGene00005420	8.60033	-0.173155	0.419154	0.353726	0.499222		other	pseudogene
WBGene00005421	3.82071	-0.00477382	0.400828	0.972156		srh-211	other	protein_coding
WBGene00005422	9.34198	0.137216	0.390106	0.486805	0.622067	srh-212	other	protein_coding
WBGene00005423	0.147669	-0.023289	0.430306	0.82938		srh-213	other	protein_coding
WBGene00005424	0.157597	-0.0236548	0.430343	0.82938		srh-214	other	protein_coding
WBGene00005425	0					srh-215	other	protein_coding
WBGene00005426	0.156928	0.0231076	0.430258	0.798022		srh-216	other	protein_coding
WBGene00005427	1.64001	-0.0289614	0.418185	0.780323		srh-217	other	protein_coding
WBGene00005428	1.532	-0.126511	0.448673	0.14785		srh-218	other	protein_coding
WBGene00005429	0.355054	0.0328865	0.43123	0.601141		srh-219	other	protein_coding
WBGene00005431	18.1365	-0.132091	0.353601	0.537223	0.664961		other	pseudogene
WBGene00005437	1.01497	0.00609404	0.422292	0.940751		srh-229	other	protein_coding
WBGene00005438	23.367	-0.0644288	0.313892	0.764192	0.840847		other	pseudogene
WBGene00005439	1.25798	0.0452092	0.42706	0.551275		srh-231	other	protein_coding
WBGene00005440	5.11774	0.04677	0.409453	0.731922		srh-233	other	protein_coding
WBGene00005441	0.557854	0.0369683	0.431901	0.479005		srh-234	other	protein_coding
WBGene00005442	1.38138	0.0200193	0.424976	0.780382		srh-235	other	protein_coding
WBGene00005443	0.338205	0.0293313	0.431018	0.632383		srh-236	other	protein_coding
WBGene00016319	1591.09	1.57222	0.195017	6.77995e-17	8.81232e-15	C32D5.12	other	protein_coding
WBGene00005445	0.185951	0.0241026	0.430362	0.798022			other	pseudogene
WBGene00005446	4.17756	0.449077	0.749606	0.0329581		srh-239	other	protein_coding
WBGene00005447	2.01957	0.216064	0.498348	0.0521633		srh-240	other	protein_coding
WBGene00005448	0.33555	-0.00161428	0.428121	0.983244		srh-241	other	protein_coding
WBGene00005449	0					srh-243	other	protein_coding
WBGene00005450	4.52155	0.240081	0.487549	0.145755		srh-244	other	protein_coding
WBGene00005451	0					srh-245	other	protein_coding
WBGene00005452	3.74833	-0.0529089	0.412813	0.680535		srh-246	other	protein_coding
WBGene00005453	0					srh-247	other	protein_coding
WBGene00005454	0.157597	-0.0236548	0.430343	0.82938		srh-248	other	protein_coding
WBGene00005455	0						other	pseudogene
WBGene00005457	0					srh-251	other	protein_coding
WBGene00005458	2.39837	0.0561442	0.417568	0.638475		srh-252	other	protein_coding
WBGene00005459	0						other	pseudogene
WBGene00005460	0.990266	0.0834196	0.440101	0.182804			other	pseudogene
WBGene00005461	2.97321	-0.128245	0.442658	0.255756		srh-255	other	protein_coding
WBGene00005462	0.48129	-0.0107153	0.427581	0.836301			other	pseudogene
WBGene00005463	0.147669	-0.023289	0.430306	0.82938		srh-257	other	protein_coding
WBGene00005464	0.640147	-0.000499572	0.425456	0.995348		srh-258	other	protein_coding
WBGene00005465	0						other	pseudogene
WBGene00005466	3.06274	0.0706366	0.41938	0.564026			other	pseudogene
WBGene00005467	0						other	pseudogene
WBGene00005468	0.849722	-0.0156966	0.426238	0.802839			other	pseudogene
WBGene00005469	2.9564	0.0912614	0.416379	0.522283			other	pseudogene
WBGene00005470	0.315194	-0.0291966	0.431024	0.664816		srh-264	other	protein_coding
WBGene00005471	0.315194	-0.0291966	0.431024	0.664816		srh-265	other	protein_coding
WBGene00005472	0					srh-266	other	protein_coding
WBGene00005473	0.714782	0.0607565	0.435023	0.310785			other	pseudogene
WBGene00005474	4.95675	-0.0596335	0.405791	0.68394		srh-268	other	protein_coding
WBGene00005475	9.50452	0.0845046	0.374498	0.666375	0.766699	srh-269	other	protein_coding
WBGene00005476	1.70624	0.00838705	0.416418	0.937718		srh-270	other	protein_coding
WBGene00005477	5.01933	-0.000454633	0.398974	0.995504		srh-271	other	protein_coding
WBGene00005478	3.10021	-0.199651	0.472393	0.154307		srh-272	other	protein_coding
WBGene00005480	1.45914	-0.0114452	0.418458	0.907274		srh-275	other	protein_coding
WBGene00005481	2.47432	-0.0930429	0.43098	0.382808		srh-276	other	protein_coding
WBGene00005482	2.11223	-0.0446164	0.417326	0.693283		srh-277	other	protein_coding
WBGene00005483	0.504653	0.017182	0.427006	0.758237			other	pseudogene
WBGene00005484	2.8951	-0.0739654	0.418495	0.555589		srh-279	other	protein_coding
WBGene00005485	0.355054	0.0328865	0.43123	0.601141			other	pseudogene
WBGene00005486	0					srh-281	other	protein_coding
WBGene00005488	10.2415	-0.523263	0.668156	0.0551903	0.127052	srh-283	other	protein_coding
WBGene00005489	0					srh-284	other	protein_coding
WBGene00005490	1.07051	0.0692947	0.433219	0.323247		srh-286	other	protein_coding
WBGene00005491	0.147669	-0.023289	0.430306	0.82938		srh-287	other	protein_coding
WBGene00005492	0.627711	0.0413174	0.432421	0.426474		srh-288	other	protein_coding
WBGene00005493	0					srh-289	other	protein_coding
WBGene00005494	0.338205	0.0293313	0.431018	0.632383		srh-290	other	protein_coding
WBGene00005495	0.185951	0.0241026	0.430362	0.798022		srh-291	other	protein_coding
WBGene00005496	0					srh-292	other	protein_coding
WBGene00005497	0					srh-293	other	protein_coding
WBGene00005498	0						other	pseudogene
WBGene00005499	0.630627	0.0355498	0.428213	0.5908		srh-295	other	protein_coding
WBGene00005500	0.98921	-0.0776434	0.433452	0.325527		srh-296	other	protein_coding
WBGene00005502	2.56566	-0.0402385	0.419599	0.698019		srh-298	other	protein_coding
WBGene00005503	0					srh-299	other	protein_coding
WBGene00005504	1.12953	0.0160461	0.423628	0.836769		srh-300	other	protein_coding
WBGene00005505	1.26102	-0.0293162	0.422469	0.739499		srh-301	other	protein_coding
WBGene00005506	0.355054	0.0328865	0.43123	0.601141			other	pseudogene
WBGene00005507	0.524157	0.0468444	0.432775	0.436398		srh-303	other	protein_coding
WBGene00005508	0					srh-304	other	protein_coding
WBGene00005511	2.71344	0.0853038	0.420162	0.511592			other	pseudogene
WBGene00005513	13.9215	0.0758658	0.375019	0.696209	0.790636	sri-1	other	protein_coding
WBGene00005514	14.2518	0.0325465	0.362359	0.870665	0.917909	sri-2	other	protein_coding
WBGene00005515	0.316772	0.00143247	0.428209	0.983593			other	pseudogene
WBGene00005516	2.63054	-0.0168156	0.414163	0.881386		sri-4	other	protein_coding
WBGene00005518	1.6154	0.0424354	0.419698	0.687219		sri-6	other	protein_coding
WBGene00005519	0.842858	0.0493592	0.429481	0.44618		sri-7	other	protein_coding
WBGene00005521	0					sri-9	other	protein_coding
WBGene00005522	0.313855	0.0289112	0.430953	0.649618		sri-10	other	protein_coding
WBGene00005530	15.9758	-0.105532	0.355772	0.614119	0.725958	sri-18	other	protein_coding
WBGene00005532	18.7588	0.613592	0.521212	0.0423404	0.104351	sri-20	other	protein_coding
WBGene00005533	19.742	0.444756	0.450914	0.0954878	0.192895	sri-21	other	protein_coding
WBGene00005534	17.7455	0.398495	0.484988	0.11703	0.224794		other	pseudogene
WBGene00005535	7.56723	0.0592335	0.385297	0.742323			other	pseudogene
WBGene00005536	0.90044	-0.0395755	0.429216	0.494166		sri-24	other	protein_coding
WBGene00005537	1.38816	-0.0104914	0.420397	0.907901		sri-25	other	protein_coding
WBGene00005538	6.03217	-0.0780463	0.405486	0.614936		sri-26	other	protein_coding
WBGene00005539	2.64859	-0.102482	0.433524	0.345873		sri-27	other	protein_coding
WBGene00005547	0.712298	0.000257873	0.425271	0.995632			other	pseudogene
WBGene00005576	1.60529	0.0243483	0.424685	0.748648			other	pseudogene
WBGene00005577	2.45566	0.142872	0.443664	0.264872		sri-65	other	protein_coding
WBGene00005578	0					sri-66	other	protein_coding
WBGene00005579	0.705524	0.032264	0.428786	0.584492		sri-67	other	protein_coding
WBGene00005580	1.18557	0.0981648	0.444392	0.128974			other	pseudogene
WBGene00005581	2.04793	0.248923	0.533969	0.0127676		sri-69	other	protein_coding
WBGene00005582	6.94796	-0.173355	0.42447	0.340071		sri-70	IPR	protein_coding
WBGene00005584	3.16597	0.0682227	0.408647	0.640225		sri-72	other	protein_coding
WBGene00005585	5.44409	0.13845	0.416576	0.418648		sri-73	other	protein_coding
WBGene00005592	8.82003	0.0233747	0.393301	0.887084	0.928767	srj-4	other	protein_coding
WBGene00005593	0.313855	0.0289112	0.430953	0.649618		srj-5	other	protein_coding
WBGene00005594	0.499807	0.04522	0.432561	0.454029		srj-6	other	protein_coding
WBGene00005595	0					srj-7	other	protein_coding
WBGene00005596	0					srj-8	other	protein_coding
WBGene00005597	0.357244	-0.0298587	0.431131	0.635565		srj-9	other	protein_coding
WBGene00005598	0					srj-10	other	protein_coding
WBGene00005599	4.84652	0.0396063	0.41208	0.756223		srj-11	other	protein_coding
WBGene00005600	0.62905	0.00010724	0.426499	0.996785			other	pseudogene
WBGene00005601	0					srj-13	other	protein_coding
WBGene00005602	130.3	0.139867	0.220022	0.461109	0.599712	srj-14	other	protein_coding
WBGene00005603	0.819177	0.0185015	0.423969	0.808302		srj-15	other	protein_coding
WBGene00005604	0.590677	-0.0390673	0.432197	0.464924			other	pseudogene
WBGene00005605	3.71244	-0.0281003	0.402881	0.843709			other	pseudogene
WBGene00005606	35.9528	0.0763204	0.30612	0.726778	0.812948	srj-18	other	protein_coding
WBGene00005607	1.38036	0.0654185	0.429991	0.423272		srj-19	other	protein_coding
WBGene00005608	0					srj-20	other	protein_coding
WBGene00005609	10.79	0.193257	0.407109	0.34849	0.494132	srj-21	other	protein_coding
WBGene00005610	1.9864	0.00719657	0.418238	0.943731		srj-22	other	protein_coding
WBGene00005611	10.5174	-0.0876543	0.378016	0.64727	0.752491	srj-23	other	protein_coding
WBGene00005612	0					srj-24	other	protein_coding
WBGene00005613	0.178622	-0.0243558	0.430417	0.82938		srj-25	other	protein_coding
WBGene00005614	10.478	-0.10511	0.373241	0.597967	0.713093	srj-26	other	protein_coding
WBGene00005615	0.991605	0.0261275	0.426645	0.688759		srj-27	other	protein_coding
WBGene00005616	5.35332	0.0424093	0.400177	0.783779		srj-29	other	protein_coding
WBGene00005617	5.31009	0.238878	0.497732	0.113046		srj-32	other	protein_coding
WBGene00005618	0					srj-33	other	protein_coding
WBGene00005619	0						other	pseudogene
WBGene00005620	1.75416	-0.0479205	0.420718	0.645991			other	pseudogene
WBGene00005621	0.495133	0.0448273	0.432514	0.457792		srj-37	other	protein_coding
WBGene00005622	0.627711	0.0413174	0.432421	0.426474		srj-38	other	protein_coding
WBGene00005623	0.185951	0.0241026	0.430362	0.798022		srj-39	other	protein_coding
WBGene00005624	0					srj-40	other	protein_coding
WBGene00005626	0					srj-44	other	protein_coding
WBGene00005627	0					srj-45	other	protein_coding
WBGene00005628	0					srj-49	other	protein_coding
WBGene00005629	0					srj-50	other	protein_coding
WBGene00005630	0						other	pseudogene
WBGene00005631	7.08948	0.0558066	0.394409	0.737918		srj-52	other	protein_coding
WBGene00005632	0					srj-53	other	protein_coding
WBGene00005633	0					srj-54	other	protein_coding
WBGene00005634	0					srj-55	other	protein_coding
WBGene00005635	0					srj-57	other	protein_coding
WBGene00005640	22.7451	0.266531	0.368298	0.257778	0.398755	srn-1	other	protein_coding
WBGene00005642	106.555	0.0871261	0.239478	0.66343	0.764428	srp-1	other	protein_coding
WBGene00005643	93.1546	0.0125179	0.232383	0.950396	0.969223	srp-2	other	protein_coding
WBGene00020672	1932.18	1.57008	0.203487	1.06435e-15	1.13188e-13	T22B7.3	other	protein_coding
WBGene00005646	7.86356	-0.0813722	0.394954	0.635102			other	pseudogene
WBGene00005647	607.539	-0.294783	0.168694	0.0563903	0.129089	srp-6	other	protein_coding
WBGene00005648	2918.66	0.000518311	0.149809	0.988828	0.99283	srp-7	other	protein_coding
WBGene00005649	140.483	0.165947	0.216134	0.375911	0.520836	srp-8	other	protein_coding
WBGene00005650	0.295339	-0.0288448	0.430968	0.680044			other	pseudogene
WBGene00005651	2.52381	-0.247662	0.525058	0.0340943			other	pseudogene
WBGene00017307	995.79	1.56935	0.172149	7.06927e-21	1.60797e-18	F09F9.2	other	protein_coding
WBGene00005653	37.6145	-0.606758	0.389105	0.0277255	0.0755509	srr-2	other	protein_coding
WBGene00005654	29.2303	-0.0193785	0.299303	0.926548	0.953864	srr-3	other	protein_coding
WBGene00201329	17.4093	1.56835	0.589254	0.000522822	0.00340448	F02C12.9	other	ncRNA
WBGene00005656	5.13537	-0.0364649	0.390438	0.825821			other	pseudogene
WBGene00196428	22.8985	1.56567	0.550009	0.000302228	0.00221161	Y37E3.27	other	ncRNA
WBGene00005658	0					srr-7	other	protein_coding
WBGene00005659	1.41119	-0.124957	0.447897	0.161896		srr-8	other	protein_coding
WBGene00005660	6.92452	0.123778	0.399626	0.499582		srr-9	other	protein_coding
WBGene00005661	28.6105	-0.196815	0.324045	0.382662	0.527213	srr-10	other	protein_coding
WBGene00005671	5.39322	0.0106568	0.405632	0.939992		sru-8	other	protein_coding
WBGene00005685	0.499807	0.04522	0.432561	0.454029		sru-22	other	protein_coding
WBGene00005686	1.99606	0.114019	0.436821	0.308172		sru-23	other	protein_coding
WBGene00005687	0.766791	-0.0138033	0.425028	0.844038		sru-24	other	protein_coding
WBGene00005688	9.83862	-0.202265	0.41504	0.321664	0.467551	sru-25	other	protein_coding
WBGene00005690	33.036	0.313035	0.339475	0.188768	0.319597	sru-27	other	protein_coding
WBGene00005691	14.3795	0.157062	0.386544	0.445401	0.585091	sru-28	other	protein_coding
WBGene00005692	6.46597	-0.146799	0.416605	0.400739		sru-29	other	protein_coding
WBGene00005693	0.313855	0.0289112	0.430953	0.649618		sru-30	other	protein_coding
WBGene00005694	1.09507	0.01851	0.423629	0.81447		sru-31	other	protein_coding
WBGene00005695	13.1734	-0.210341	0.388418	0.337727	0.484237		other	pseudogene
WBGene00005696	5.17337	0.28033	0.49729	0.145795			other	pseudogene
WBGene00005697	0.156928	0.0231076	0.430258	0.798022			other	pseudogene
WBGene00005699	2.80014	0.0322816	0.407431	0.813371		sru-36	other	protein_coding
WBGene00005700	3.92464	-0.324548	0.574781	0.0615126		sru-37	other	protein_coding
WBGene00005701	2.63965	-0.0665996	0.41517	0.608122		sru-38	other	protein_coding
WBGene00005702	41.017	-0.174643	0.307644	0.431115	0.572237	sru-39	other	protein_coding
WBGene00005703	69.8091	0.435683	0.281162	0.0530149	0.12345	sru-40	other	protein_coding
WBGene00005705	4.8316	0.0459638	0.402486	0.761187		sru-42	other	protein_coding
WBGene00005706	0						other	pseudogene
WBGene00005707	0.844025	0.0199367	0.425219	0.77619		sru-44	other	protein_coding
WBGene00005708	0					sru-45	other	protein_coding
WBGene00005709	9.6695	0.189064	0.408006	0.35449	0.499999		other	pseudogene
WBGene00005714	0					srv-3	other	protein_coding
WBGene00005719	21.3305	0.257887	0.369918	0.270887	0.413372	srv-8	other	protein_coding
WBGene00005720	5.11594	0.10716	0.412148	0.501344		srv-9	other	protein_coding
WBGene00005721	0.985682	0.0839819	0.435226	0.297516		srv-10	other	protein_coding
WBGene00005745	6.03575	-0.156978	0.431717	0.33194		srv-34	other	protein_coding
WBGene00005746	0.492478	0.0126694	0.427627	0.796664			other	pseudogene
WBGene00005747	0.557854	0.0369683	0.431901	0.479005			other	pseudogene
WBGene00005748	6.32273	0.490487	0.720684	0.048817		srw-1	other	protein_coding
WBGene00005749	0					srw-2	other	protein_coding
WBGene00005750	2.36567	0.0568678	0.425244	0.548173		srw-3	other	protein_coding
WBGene00005751	0					srw-4	other	protein_coding
WBGene00005753	3.46923	0.140123	0.430864	0.351428		srw-6	other	protein_coding
WBGene00005754	15.1893	0.324203	0.439791	0.176179	0.303045	srw-7	other	protein_coding
WBGene00005755	1.49611	-0.0597754	0.429072	0.45288		srw-8	other	protein_coding
WBGene00005758	11.094	-0.170689	0.401989	0.391537	0.536631	srw-11	other	protein_coding
WBGene00005759	21.1216	-0.0894055	0.331066	0.675869	0.774306	srw-12	other	protein_coding
WBGene00005760	1.01003	0.0671447	0.432859	0.343292		srw-13	other	protein_coding
WBGene00005761	0					srw-14	other	protein_coding
WBGene00005762	1.28429	-0.0357677	0.420782	0.714385		srw-15	other	protein_coding
WBGene00005763	4.0814	0.14387	0.437145	0.313769		srw-16	other	protein_coding
WBGene00005764	50.7107	-0.0437756	0.299238	0.837155	0.893904	srw-17	other	protein_coding
WBGene00005765	0						other	pseudogene
WBGene00005766	9.03511	0.182143	0.406909	0.366659	0.512091	srw-19	other	protein_coding
WBGene00005767	0.495133	0.0448273	0.432514	0.457792		srw-20	other	protein_coding
WBGene00005768	0.147669	-0.023289	0.430306	0.82938		srw-21	other	protein_coding
WBGene00005769	0.169103	0.0235471	0.430303	0.798022		srw-22	other	protein_coding
WBGene00005770	0.493147	-0.0189268	0.427253	0.777356		srw-23	other	protein_coding
WBGene00005771	0.543196	-0.0147123	0.427616	0.778221		srw-24	other	protein_coding
WBGene00005772	11.3657	-0.188879	0.415346	0.340078	0.486458		other	pseudogene
WBGene00005773	0					srw-26	other	protein_coding
WBGene00005774	0						other	pseudogene
WBGene00005775	0						other	pseudogene
WBGene00005776	0					srw-29	other	protein_coding
WBGene00005777	0.499807	0.04522	0.432561	0.454029			other	pseudogene
WBGene00005778	0					srw-31	other	protein_coding
WBGene00005779	0					srw-32	other	protein_coding
WBGene00005780	3.59961	0.147969	0.437721	0.309004		srw-33	other	protein_coding
WBGene00005781	0					srw-34	other	protein_coding
WBGene00005782	1.12628	-0.0511225	0.426275	0.547746		srw-35	other	protein_coding
WBGene00005783	0					srw-36	other	protein_coding
WBGene00005784	0						other	pseudogene
WBGene00005785	0					srw-38	other	protein_coding
WBGene00005786	0					srw-39	other	protein_coding
WBGene00005788	0					srw-41	other	protein_coding
WBGene00005789	2.00608	0.075515	0.424405	0.497346		srw-42	other	protein_coding
WBGene00005790	0					srw-43	other	protein_coding
WBGene00005791	1.91059	-0.106381	0.433529	0.346519		srw-44	other	protein_coding
WBGene00005792	0.156928	0.0231076	0.430258	0.798022			other	pseudogene
WBGene00005793	0.838012	0.0929343	0.441993	0.185272			other	pseudogene
WBGene00005794	2.1901	0.0972262	0.429919	0.394844			other	pseudogene
WBGene00005795	0					srw-48	other	protein_coding
WBGene00005796	0.157597	-0.0236548	0.430343	0.82938			other	pseudogene
WBGene00005797	3.6731	-0.15675	0.446249	0.254746			other	pseudogene
WBGene00005798	0.535866	-0.0356193	0.431807	0.509709		srw-51	other	protein_coding
WBGene00005799	0.156928	0.0231076	0.430258	0.798022			other	pseudogene
WBGene00005800	0					srw-53	other	protein_coding
WBGene00005801	0.986351	0.0484263	0.425072	0.582573		srw-54	other	protein_coding
WBGene00005802	0					srw-55	other	protein_coding
WBGene00005803	0.786647	-0.0121032	0.426173	0.846324		srw-56	other	protein_coding
WBGene00005804	0.169103	0.0235471	0.430303	0.798022		srw-57	other	protein_coding
WBGene00005805	0						other	pseudogene
WBGene00005806	0					srw-59	other	protein_coding
WBGene00005812	0						other	pseudogene
WBGene00005814	3.28887	-0.0591844	0.40857	0.674889		srw-67	other	protein_coding
WBGene00005815	2.76552	0.206046	0.48202	0.117944		srw-68	other	protein_coding
WBGene00005816	7.60143	0.173726	0.418214	0.357892		srw-69	other	protein_coding
WBGene00005817	1.29028	0.0778088	0.431015	0.39324			other	pseudogene
WBGene00077497	9.64709	1.56421	0.875634	0.00379512	0.0161268	K06A4.10	other	protein_coding
WBGene00005819	0					srw-72	other	protein_coding
WBGene00005820	2.13672	0.0234696	0.421274	0.79652		srw-73	other	protein_coding
WBGene00005821	0.185951	0.0241026	0.430362	0.798022			other	pseudogene
WBGene00005822	0						other	pseudogene
WBGene00005823	0					srw-76	other	protein_coding
WBGene00005824	2.47545	-0.0365916	0.422135	0.690277		srw-77	other	protein_coding
WBGene00005825	6.76362	-0.0181974	0.384493	0.914473			other	pseudogene
WBGene00005827	2.86096	-0.00450834	0.414937	0.965448			other	pseudogene
WBGene00005828	0.806412	-0.0444054	0.42877	0.494123			other	pseudogene
WBGene00005829	5.03693	-0.0899206	0.404853	0.576951		srw-82	other	protein_coding
WBGene00005830	0					srw-83	other	protein_coding
WBGene00005831	2.83591	0.109211	0.432866	0.355203		srw-84	other	protein_coding
WBGene00005832	203.317	-0.0481533	0.198541	0.783691	0.85495	srw-85	other	protein_coding
WBGene00012629	165.918	1.55993	0.27372	1.01049e-09	3.94958e-08	slc-36.3	other	protein_coding
WBGene00005834	4.82873	-0.253148	0.482298	0.165514		srw-87	other	protein_coding
WBGene00005836	3.04812	-0.00330741	0.411981	0.975932		srw-89	other	protein_coding
WBGene00005837	2.6271	0.119325	0.433126	0.350535		srw-90	other	protein_coding
WBGene00005838	8.90364	0.0826274	0.385696	0.655168	0.758389	srw-91	other	protein_coding
WBGene00005843	4.79795	0.101234	0.41186	0.51649			other	pseudogene
WBGene00005845	12.1726	0.0649028	0.362476	0.747827	0.828519	srw-98	other	protein_coding
WBGene00005846	0.62905	0.00010724	0.426499	0.996785		srw-99	other	protein_coding
WBGene00005847	0.681346	0.00303342	0.424341	0.964746		srw-100	other	protein_coding
WBGene00005848	2.88614	0.165778	0.454039	0.207581		srw-101	other	protein_coding
WBGene00005849	7.97367	0.0511758	0.390722	0.765425		srw-102	other	protein_coding
WBGene00005850	7.19192	0.0410412	0.398528	0.794446		srw-103	other	protein_coding
WBGene00005851	1.86285	0.0194076	0.415981	0.859582			other	pseudogene
WBGene00005852	2.84493	0.0873801	0.421987	0.491421			other	pseudogene
WBGene00005853	9.45774	0.376367	0.516086	0.118084	0.226288		other	pseudogene
WBGene00005854	0					srw-107	other	protein_coding
WBGene00005855	0.507308	0.0342774	0.431628	0.51384		srw-108	other	protein_coding
WBGene00005856	0					srw-109	other	protein_coding
WBGene00005857	0						other	pseudogene
WBGene00005859	0.305266	-0.029285	0.431007	0.67075		srw-112	other	protein_coding
WBGene00005860	1.25132	-0.0110727	0.423218	0.886339		srw-113	other	protein_coding
WBGene00005861	0						other	pseudogene
WBGene00005862	0					srw-115	other	protein_coding
WBGene00005863	0.371903	0.0298531	0.431103	0.610547			other	pseudogene
WBGene00005864	0					srw-117	other	protein_coding
WBGene00005865	0					srw-118	other	protein_coding
WBGene00005866	0					srw-119	other	protein_coding
WBGene00005867	0.822502	0.0146374	0.426217	0.813816		srw-120	other	protein_coding
WBGene00005868	17.3111	-0.0507433	0.341713	0.806688	0.871822	srw-121	other	protein_coding
WBGene00005869	0.355054	0.0328865	0.43123	0.601141		srw-122	other	protein_coding
WBGene00005870	0					srw-123	other	protein_coding
WBGene00005871	0					srw-124	other	protein_coding
WBGene00005872	0						other	pseudogene
WBGene00005873	0						other	pseudogene
WBGene00005874	0					srw-127	other	protein_coding
WBGene00005875	0.147669	-0.023289	0.430306	0.82938			other	pseudogene
WBGene00005876	0.834008	0.0403243	0.429509	0.496586		srw-129	other	protein_coding
WBGene00005877	0.156928	0.0231076	0.430258	0.798022		srw-130	other	protein_coding
WBGene00005878	1.92443	-0.0332679	0.41558	0.770519			other	pseudogene
WBGene00005879	0						other	pseudogene
WBGene00005880	0					srw-133	other	protein_coding
WBGene00005881	0					srw-134	other	protein_coding
WBGene00005882	0.185951	0.0241026	0.430362	0.798022		srw-135	other	protein_coding
WBGene00005883	3.36252	0.0459791	0.405909	0.748467		srw-136	other	protein_coding
WBGene00005884	0					srw-137	other	protein_coding
WBGene00005885	0					srw-138	other	protein_coding
WBGene00005886	7.70516	0.093974	0.40572	0.564633		srw-139	other	protein_coding
WBGene00005887	2.5058	0.105688	0.427716	0.408154		srw-140	other	protein_coding
WBGene00005888	1.86495	-0.0732253	0.42782	0.45233		srw-141	other	protein_coding
WBGene00005889	0.86505	0.0218841	0.424115	0.774803		srw-142	other	protein_coding
WBGene00005890	0					srw-143	other	protein_coding
WBGene00005891	0.157597	-0.0236548	0.430343	0.82938		srw-144	other	protein_coding
WBGene00005892	8.07327	0.148879	0.407099	0.427081		srx-1	other	protein_coding
WBGene00005893	82.4118	0.191443	0.251957	0.353408	0.499008	srx-2	other	protein_coding
WBGene00005894	1.89267	-0.0722257	0.429709	0.424277		srx-3	other	protein_coding
WBGene00005895	6.1924	0.493117	0.716262	0.050127		srx-4	other	protein_coding
WBGene00005896	0					srx-5	other	protein_coding
WBGene00005897	0.156928	0.0231076	0.430258	0.798022		srx-6	other	protein_coding
WBGene00005898	0					srx-7	other	protein_coding
WBGene00005899	0.925727	-0.0777897	0.438662	0.216038		srx-8	other	protein_coding
WBGene00005900	3.54879	0.0683538	0.409934	0.633592		srx-9	other	protein_coding
WBGene00005901	0.185951	0.0241026	0.430362	0.798022		srx-10	other	protein_coding
WBGene00005902	0.3267	0.00071941	0.428156	0.983406			other	pseudogene
WBGene00005907	0					srx-16	other	protein_coding
WBGene00005908	1.12094	-0.0461957	0.425845	0.577767		srx-17	other	protein_coding
WBGene00005909	15.418	0.295572	0.412736	0.211276	0.346034	srx-18	other	protein_coding
WBGene00005912	8.54061	0.130226	0.410329	0.455555	0.594472	srx-21	other	protein_coding
WBGene00005913	0.641225	0.0012042	0.425453	0.983699		srx-22	other	protein_coding
WBGene00005914	1.17756	0.0475766	0.427443	0.534706		srx-23	other	protein_coding
WBGene00005915	0					srx-24	other	protein_coding
WBGene00005916	0						other	pseudogene
WBGene00005917	0					srx-26	other	protein_coding
WBGene00005918	0						other	pseudogene
WBGene00005919	0					srx-28	other	protein_coding
WBGene00005920	0.304597	0.000548332	0.428263	0.983827		srx-29	other	protein_coding
WBGene00005921	0.787985	-0.0491817	0.433553	0.352571			other	pseudogene
WBGene00005922	0					srx-31	other	protein_coding
WBGene00005923	0					srx-32	other	protein_coding
WBGene00005924	0					srx-33	other	protein_coding
WBGene00005925	2.34142	-0.0705134	0.428597	0.448854		srx-34	other	protein_coding
WBGene00005926	3.51959	-0.233865	0.485634	0.146056			other	pseudogene
WBGene00005927	2.5253	-0.184378	0.466857	0.158465		srx-36	other	protein_coding
WBGene00005928	0						other	pseudogene
WBGene00005929	44.3071	0.0308906	0.29605	0.887742	0.929219	srx-38	other	protein_coding
WBGene00005930	2.8038	0.275626	0.542334	0.0538897		srx-39	other	protein_coding
WBGene00005931	37.3008	0.457015	0.369895	0.0760945	0.162173	fbxa-199	other	protein_coding
WBGene00005932	15.4796	-0.168261	0.361195	0.441272	0.58096	srx-41	other	protein_coding
WBGene00005933	0.147669	-0.023289	0.430306	0.82938		srx-42	other	protein_coding
WBGene00005934	1.01537	0.0440531	0.425711	0.591069		srx-43	other	protein_coding
WBGene00005935	5.03081	0.154799	0.422993	0.368955		srx-44	other	protein_coding
WBGene00005937	5.44433	0.31089	0.534768	0.101397		srx-46	other	protein_coding
WBGene00005938	5.5869	0.143069	0.430951	0.348296		srx-47	other	protein_coding
WBGene00005939	2.17572	0.0310806	0.418778	0.765831		srx-48	other	protein_coding
WBGene00005940	0.156928	0.0231076	0.430258	0.798022			other	pseudogene
WBGene00005942	8.62126	0.236608	0.460612	0.211603	0.346447	srx-51	other	protein_coding
WBGene00005943	0						other	pseudogene
WBGene00005944	0						other	pseudogene
WBGene00005945	0.185951	0.0241026	0.430362	0.798022		srx-54	other	protein_coding
WBGene00005946	0						other	pseudogene
WBGene00005947	15.079	-0.361981	0.461449	0.141348	0.25755	srx-56	other	protein_coding
WBGene00005948	0						other	pseudogene
WBGene00012822	99.0573	1.55918	0.265948	3.94522e-10	1.69256e-08	Y43F8B.12	IPR	protein_coding
WBGene00005950	2.19872	0.0274271	0.411498	0.826047		srx-59	other	protein_coding
WBGene00005951	0.507308	0.0342774	0.431628	0.51384		srx-60	other	protein_coding
WBGene00005952	0.147669	-0.023289	0.430306	0.82938			other	pseudogene
WBGene00005953	3.51414	0.00786694	0.407619	0.95432		srx-62	other	protein_coding
WBGene00005954	0					srx-63	other	protein_coding
WBGene00005955	1.08648	-0.0372055	0.42603	0.622716		srx-64	other	protein_coding
WBGene00005956	0					srx-65	other	protein_coding
WBGene00005957	0.357244	-0.0298587	0.431131	0.635565		srx-66	other	protein_coding
WBGene00005958	5.59239	0.180789	0.433155	0.308177		srx-67	other	protein_coding
WBGene00005959	15.6739	-0.18824	0.395337	0.369381	0.514927	srx-68	other	protein_coding
WBGene00005960	0						other	pseudogene
WBGene00005961	4.78666	-0.0419828	0.398253	0.786981			other	pseudogene
WBGene00005962	1.55051	-0.0482194	0.424421	0.593066			other	pseudogene
WBGene00005963	1.10266	-0.00934313	0.422076	0.911061			other	pseudogene
WBGene00005964	19.6477	0.160825	0.360142	0.461353	0.599866	srx-73	other	protein_coding
WBGene00005965	3.71656	-0.0370331	0.411319	0.769802		srx-74	other	protein_coding
WBGene00005966	0.640147	-0.000499572	0.425456	0.995348			other	pseudogene
WBGene00005967	1.92286	-0.0703013	0.422641	0.532895		srx-76	other	protein_coding
WBGene00005968	13.2412	0.235279	0.409238	0.285293	0.429119	srx-77	other	protein_coding
WBGene00005969	0.178622	-0.0243558	0.430417	0.82938		srx-78	other	protein_coding
WBGene00005970	5.04341	0.0235618	0.405216	0.867711			other	pseudogene
WBGene00005971	24.951	0.339912	0.382176	0.167683	0.29233	srx-80	other	protein_coding
WBGene00005972	2.93233	0.179029	0.461133	0.181933			other	pseudogene
WBGene00005973	1.91107	0.127332	0.447017	0.200321		srx-82	other	protein_coding
WBGene00005974	1.97241	-0.0980774	0.437678	0.271232			other	pseudogene
WBGene00005975	2.61563	0.02579	0.416748	0.813565		srx-84	other	protein_coding
WBGene00005976	15.3486	0.0349569	0.348956	0.866806	0.915248	srx-85	other	protein_coding
WBGene00005977	1.78543	-0.0530978	0.418461	0.641453		srx-86	other	protein_coding
WBGene00005978	1.1575	-0.0940377	0.443098	0.146232		srx-87	other	protein_coding
WBGene00005979	0					srx-88	other	protein_coding
WBGene00005980	1.70466	-0.0282703	0.418123	0.784411			other	pseudogene
WBGene00005981	1.03369	-0.0611188	0.435644	0.251163		srx-90	other	protein_coding
WBGene00005982	54.1306	0.530789	0.319071	0.0310942	0.082493		other	pseudogene
WBGene00005983	0					srx-92	other	protein_coding
WBGene00005984	0					srx-93	other	protein_coding
WBGene00005985	0.81634	-0.0351064	0.42874	0.539595			other	pseudogene
WBGene00005987	7.74665	0.0553693	0.383345	0.76052		srx-96	other	protein_coding
WBGene00006004	0.692794	-0.0296935	0.428519	0.619529		srx-113	other	protein_coding
WBGene00006006	19.6404	0.391071	0.44181	0.126742	0.237979	srx-115	other	protein_coding
WBGene00006007	5.11257	0.104207	0.403782	0.541012		srx-116	other	protein_coding
WBGene00006008	63.5028	-0.149607	0.280166	0.485948	0.621408	srx-117	other	protein_coding
WBGene00006012	0					srx-121	other	protein_coding
WBGene00006013	0					srx-122	other	protein_coding
WBGene00006014	2.43174	-0.00683625	0.413427	0.951247			other	pseudogene
WBGene00006015	0.652991	-0.0394472	0.427557	0.57774			other	pseudogene
WBGene00006016	29.5817	0.46573	0.432478	0.0827753	0.172821	srx-125	other	protein_coding
WBGene00006017	1.21961	0.0437476	0.426773	0.566047			other	pseudogene
WBGene00006018	0.169103	0.0235471	0.430303	0.798022			other	pseudogene
WBGene00006019	11.0686	-0.010184	0.373451	0.954122	0.971141	srx-128	other	protein_coding
WBGene00006020	17.2566	-0.160584	0.375428	0.448057	0.58745	srx-129	other	protein_coding
WBGene00006021	0.147669	-0.023289	0.430306	0.82938		srx-130	other	protein_coding
WBGene00006022	1.30082	-0.02907	0.423847	0.722069		srx-131	other	protein_coding
WBGene00006023	0.890921	-0.0158594	0.425016	0.820147			other	pseudogene
WBGene00006024	1.52044	0.0939739	0.435052	0.318072		srx-133	other	protein_coding
WBGene00006025	2.04164	-0.0680267	0.428454	0.450255		srx-134	other	protein_coding
WBGene00006026	29.5392	0.173982	0.334565	0.438307	0.578045	srx-135	other	protein_coding
WBGene00006027	2.15468	-0.0450986	0.416361	0.697199		srx-136	other	protein_coding
WBGene00006028	4.28057	-0.0935831	0.415728	0.515213		srx-137	other	protein_coding
WBGene00006029	2.65729	0.199898	0.477274	0.12922			other	pseudogene
WBGene00006057	3.12328	-0.0463585	0.407367	0.738553			other	pseudogene
WBGene00006060	83.1964	-0.106387	0.23394	0.587147	0.704551	sth-1	other	protein_coding
WBGene00006070	7.22703	-0.000264486	0.384988	0.996709		str-2	other	protein_coding
WBGene00006072	6.30903	0.044095	0.386158	0.802373		str-4	other	protein_coding
WBGene00006073	0					str-5	other	protein_coding
WBGene00006074	0					str-6	other	protein_coding
WBGene00006075	128.525	-0.049479	0.20697	0.783848	0.855007	str-7	other	protein_coding
WBGene00006076	1.03567	-0.00183187	0.423702	0.980312		str-8	other	protein_coding
WBGene00006077	5.59055	-0.0396748	0.402573	0.786505		str-9	other	protein_coding
WBGene00006080	7.32001	0.130503	0.401404	0.478764		str-12	other	protein_coding
WBGene00006081	0.157597	-0.0236548	0.430343	0.82938		str-13	other	protein_coding
WBGene00006082	0					str-14	other	protein_coding
WBGene00006083	0					str-15	other	protein_coding
WBGene00006084	0					str-16	other	protein_coding
WBGene00006085	5.75391	-0.0240791	0.397974	0.873121		str-18	other	protein_coding
WBGene00006086	23.0839	-0.0590658	0.341641	0.776675	0.850184	str-19	other	protein_coding
WBGene00006087	0					str-20	other	protein_coding
WBGene00006090	0					str-23	other	protein_coding
WBGene00006091	1.07998	0.0349972	0.427433	0.601509			other	pseudogene
WBGene00006092	1.45909	-0.0699123	0.430936	0.398277		str-25	other	protein_coding
WBGene00006093	8.56667	0.317158	0.496354	0.146494	0.264513	str-27	other	protein_coding
WBGene00006094	0.157597	-0.0236548	0.430343	0.82938		str-28	other	protein_coding
WBGene00006095	1.31723	0.0404378	0.422183	0.669791			other	pseudogene
WBGene00006096	0					str-30	other	protein_coding
WBGene00006097	22.2815	0.175889	0.333141	0.433776	0.574613	str-31	other	protein_coding
WBGene00006098	0.965916	0.0820121	0.439728	0.18963		str-32	other	protein_coding
WBGene00006099	0					str-33	other	protein_coding
WBGene00006100	0.178622	-0.0243558	0.430417	0.82938			other	pseudogene
WBGene00006101	0.178622	-0.0243558	0.430417	0.82938		str-35	other	protein_coding
WBGene00006102	1.5072	-0.0798014	0.430978	0.386442		str-37	other	protein_coding
WBGene00006103	7.01516	-0.0239527	0.378528	0.893144		str-38	other	protein_coding
WBGene00006104	0.4737	0.0195089	0.427346	0.762921		str-39	other	protein_coding
WBGene00006105	0.443008	-0.0314299	0.4314	0.574067		str-40	other	protein_coding
WBGene00006106	8.3499	-0.0718768	0.393268	0.673607	0.772696	str-41	other	protein_coding
WBGene00006107	0						other	pseudogene
WBGene00006108	1.45847	0.0248551	0.418667	0.807386		str-43	other	protein_coding
WBGene00006110	15.7103	0.457319	0.557471	0.0828595	0.172953	str-45	other	protein_coding
WBGene00006111	1.62799	0.115683	0.446666	0.146843		str-46	other	protein_coding
WBGene00006112	1.00845	0.0343072	0.426	0.642239		str-47	other	protein_coding
WBGene00006117	0					str-52	other	protein_coding
WBGene00006118	2.00696	-0.0592381	0.424194	0.550745			other	pseudogene
WBGene00006119	0						other	pseudogene
WBGene00006120	0					str-55	other	protein_coding
WBGene00006121	0.333621	0.00261382	0.428141	0.983279		str-56	other	protein_coding
WBGene00006122	9.97728	0.150994	0.381695	0.466173	0.604379	str-57	other	protein_coding
WBGene00006123	5.38963	0.0464196	0.397637	0.770757			other	pseudogene
WBGene00006124	0					str-60	other	protein_coding
WBGene00006125	0					str-61	other	protein_coding
WBGene00006126	2.2306	-0.0801497	0.424598	0.479399		str-63	other	protein_coding
WBGene00006127	1.44773	-0.0444376	0.423322	0.630968		str-64	other	protein_coding
WBGene00006128	0.185951	0.0241026	0.430362	0.798022		str-66	other	protein_coding
WBGene00006129	0.169103	0.0235471	0.430303	0.798022		str-67	other	protein_coding
WBGene00006130	0.639886	0.0561144	0.434204	0.349409		str-68	other	protein_coding
WBGene00006131	0					str-69	other	protein_coding
WBGene00006132	0.519572	0.0184469	0.427998	0.748662			other	pseudogene
WBGene00006133	0.313855	0.0289112	0.430953	0.649618		str-71	other	protein_coding
WBGene00006134	0					str-73	other	protein_coding
WBGene00006136	0					str-76	other	protein_coding
WBGene00006137	1.23982	0.0297638	0.424324	0.711107		str-77	other	protein_coding
WBGene00006140	0					str-81	other	protein_coding
WBGene00006141	0.784639	0.0497169	0.433598	0.338888		str-82	other	protein_coding
WBGene00006142	3.44302	-0.0314281	0.415456	0.77986		str-83	other	protein_coding
WBGene00006143	6.01933	0.293495	0.521889	0.110434		str-84	other	protein_coding
WBGene00006144	3.52626	0.16667	0.450034	0.238431		str-85	other	protein_coding
WBGene00006145	0					str-86	other	protein_coding
WBGene00006146	2.01978	0.0356913	0.416717	0.749729		str-87	other	protein_coding
WBGene00006147	0.185951	0.0241026	0.430362	0.798022		str-88	other	protein_coding
WBGene00006148	3.89346	0.0441412	0.407349	0.753329		str-89	other	protein_coding
WBGene00006149	10.6149	0.315081	0.47237	0.165176	0.289078	str-90	other	protein_coding
WBGene00006150	5.56101	-0.00864522	0.38836	0.957071		str-92	other	protein_coding
WBGene00006151	2.52416	-0.00415826	0.411032	0.971289		str-93	other	protein_coding
WBGene00006152	7.60353	-0.143643	0.403164	0.44413		str-94	other	protein_coding
WBGene00006153	0.519572	0.0184469	0.427998	0.748662		str-96	other	protein_coding
WBGene00006154	1.05354	-0.086795	0.441032	0.173117		str-97	other	protein_coding
WBGene00006155	1.77983	-0.00383464	0.416885	0.969455		str-99	other	protein_coding
WBGene00006156	0.999614	0.0839435	0.44024	0.180354		str-101	other	protein_coding
WBGene00006157	5.74722	0.0020559	0.383689	0.992137		str-102	other	protein_coding
WBGene00006158	2.64622	0.0122083	0.416434	0.909997		str-103	other	protein_coding
WBGene00006159	0.147669	-0.023289	0.430306	0.82938		str-106	other	protein_coding
WBGene00006160	0.854861	0.094127	0.442344	0.180077		str-108	other	protein_coding
WBGene00006161	1.89798	-0.019189	0.419382	0.842367		str-109	other	protein_coding
WBGene00006162	19.5975	-0.00150561	0.335227	0.992349	0.994778	str-111	other	protein_coding
WBGene00006163	18.4279	0.249606	0.373077	0.282998	0.426803	str-112	other	protein_coding
WBGene00006164	0.786647	-0.0121032	0.426173	0.846324		str-113	other	protein_coding
WBGene00006165	11.1327	0.198946	0.417656	0.325129	0.47154	str-114	other	protein_coding
WBGene00006166	0					str-115	other	protein_coding
WBGene00006167	3.04984	0.0785925	0.421062	0.525707		str-116	other	protein_coding
WBGene00006168	0						other	pseudogene
WBGene00006169	1.52721	-0.00808638	0.419746	0.929935		str-118	other	protein_coding
WBGene00006170	0					str-119	other	protein_coding
WBGene00006171	0.157597	-0.0236548	0.430343	0.82938		str-120	other	protein_coding
WBGene00006172	9.46695	0.237546	0.465667	0.201571	0.335106	str-121	other	protein_coding
WBGene00006176	2.79185	-0.178887	0.465608	0.15159		str-125	other	protein_coding
WBGene00006177	0						other	pseudogene
WBGene00006178	4.43998	0.0363307	0.398601	0.815879		str-129	other	protein_coding
WBGene00006179	8.17413	0.300197	0.516448	0.122857		str-130	other	protein_coding
WBGene00006180	19.4826	0.16066	0.348389	0.468448	0.606512	str-131	other	protein_coding
WBGene00006181	0.630888	-0.0330667	0.427919	0.621865			other	pseudogene
WBGene00006182	3.71731	-0.262257	0.504885	0.120629		str-134	other	protein_coding
WBGene00006183	20.4003	0.451632	0.460777	0.0922118	0.187747	str-135	other	protein_coding
WBGene00006184	0					str-136	other	protein_coding
WBGene00006185	0						other	pseudogene
WBGene00006186	3.4551	-0.0213977	0.410099	0.864435		str-139	other	protein_coding
WBGene00006187	7.90606	0.669169	0.829859	0.0346297		str-138	other	protein_coding
WBGene00006188	0					str-140	other	protein_coding
WBGene00006189	6.9666	0.0162574	0.378321	0.930156		str-141	other	protein_coding
WBGene00006190	4.81435	0.130838	0.421209	0.413486		str-143	other	protein_coding
WBGene00006191	40.0866	0.136827	0.321245	0.536762	0.664592	str-144	other	protein_coding
WBGene00006192	2.29058	-0.0239576	0.41407	0.835173		str-145	other	protein_coding
WBGene00170673	12.7684	1.55178	0.87645	0.0037222	0.0159119	21ur-15418	other	piRNA
WBGene00006194	4.56349	-0.152221	0.429783	0.343835			other	pseudogene
WBGene00006196	0					str-149	other	protein_coding
WBGene00006197	0.3267	0.00071941	0.428156	0.983406		str-150	other	protein_coding
WBGene00006198	22.5516	0.0724205	0.327309	0.737905	0.821268	str-151	other	protein_coding
WBGene00006200	8.77987	0.370336	0.544322	0.104452	0.206569	str-154	other	protein_coding
WBGene00006205	2.34008	-0.113888	0.432045	0.358763		str-160	other	protein_coding
WBGene00006210	10.4321	0.123683	0.375065	0.544599	0.671114	str-165	other	protein_coding
WBGene00006215	3.37213	-0.000944092	0.406725	0.992507		str-171	other	protein_coding
WBGene00006221	0.788486	-0.0578463	0.429909	0.447148		str-177	other	protein_coding
WBGene00006222	0.147669	-0.023289	0.430306	0.82938		str-178	other	protein_coding
WBGene00006224	12.3184	-0.262785	0.441171	0.22408	0.360915	str-180	other	protein_coding
WBGene00006225	4.61499	-0.0720204	0.412874	0.602218		str-181	other	protein_coding
WBGene00006226	13.0568	0.235036	0.397657	0.2942	0.439009	str-182	other	protein_coding
WBGene00006227	4.02121	0.313629	0.570809	0.0554696			other	pseudogene
WBGene00006230	0					str-188	other	protein_coding
WBGene00006231	2.41073	0.0760758	0.423879	0.503676		str-190	other	protein_coding
WBGene00006232	0					str-193	other	protein_coding
WBGene00006233	3.56375	0.0627612	0.406844	0.669435		str-196	other	protein_coding
WBGene00006234	1.25646	0.0825155	0.436382	0.253894		str-198	other	protein_coding
WBGene00006235	2.59786	0.17435	0.464103	0.154085		str-199	other	protein_coding
WBGene00006236	0					str-200	other	protein_coding
WBGene00001387	1771.3	1.55163	0.223623	3.64811e-13	2.65534e-11	far-3	other	protein_coding
WBGene00006238	0					str-205	other	protein_coding
WBGene00006239	0.886075	0.0166863	0.424913	0.812		str-206	other	protein_coding
WBGene00006240	0					str-207	other	protein_coding
WBGene00006241	1.95136	0.0630309	0.424388	0.536729		str-208	other	protein_coding
WBGene00006242	0.178622	-0.0243558	0.430417	0.82938		str-209	other	protein_coding
WBGene00006243	0						other	pseudogene
WBGene00006244	9.71435	0.233664	0.452545	0.228933	0.36635	str-211	other	protein_coding
WBGene00006245	0						other	pseudogene
WBGene00006246	0						other	pseudogene
WBGene00006247	0.776719	-0.0145099	0.425041	0.836278		str-214	other	protein_coding
WBGene00006248	0						other	pseudogene
WBGene00006249	0					str-217	other	protein_coding
WBGene00006252	0					str-221	other	protein_coding
WBGene00006253	0.842686	0.0725083	0.437399	0.238748		str-222	other	protein_coding
WBGene00006255	3.11005	0.0820656	0.417033	0.542858			other	pseudogene
WBGene00006256	1.28204	-0.0366024	0.421252	0.704308		str-225	other	protein_coding
WBGene00006257	0					str-226	other	protein_coding
WBGene00006258	9.79111	-0.101236	0.389727	0.582276	0.700296	str-227	other	protein_coding
WBGene00006259	0					str-228	other	protein_coding
WBGene00006260	0.185951	0.0241026	0.430362	0.798022		str-229	other	protein_coding
WBGene00006261	10.047	0.0516849	0.374848	0.785874	0.856508	str-230	other	protein_coding
WBGene00006262	0.941566	0.0575857	0.434935	0.271419		str-231	other	protein_coding
WBGene00006263	0.443008	-0.0314299	0.4314	0.574067		str-232	other	protein_coding
WBGene00006264	0					str-233	other	protein_coding
WBGene00006265	2.85085	-0.0186215	0.417864	0.853544		str-236	other	protein_coding
WBGene00006266	0.178622	-0.0243558	0.430417	0.82938		str-238	other	protein_coding
WBGene00006267	0.493816	-0.0443243	0.432481	0.476392			other	pseudogene
WBGene00006268	2.29502	-0.106396	0.429786	0.385552		str-240	other	protein_coding
WBGene00006269	0.169103	0.0235471	0.430303	0.798022			other	pseudogene
WBGene00006270	4.21612	-0.21785	0.466257	0.195172		str-243	other	protein_coding
WBGene00006271	3.03817	0.0842878	0.421575	0.505751		str-244	other	protein_coding
WBGene00006274	0.169103	0.0235471	0.430303	0.798022		str-247	other	protein_coding
WBGene00006275	0					str-248	other	protein_coding
WBGene00006277	0.185951	0.0241026	0.430362	0.798022		str-250	other	protein_coding
WBGene00006278	2.23011	-0.0279162	0.41383	0.811797		str-252	other	protein_coding
WBGene00006279	10.2636	-0.36281	0.496721	0.129836	0.241984	str-253	other	protein_coding
WBGene00006280	0					str-254	other	protein_coding
WBGene00006281	0					str-255	other	protein_coding
WBGene00006282	4.08108	0.172377	0.442611	0.278977		str-256	other	protein_coding
WBGene00006283	0					str-257	other	protein_coding
WBGene00006284	0.989619	-0.028455	0.425388	0.699176		str-258	other	protein_coding
WBGene00006285	19.1038	0.065629	0.326423	0.76171	0.839018		other	pseudogene
WBGene00006286	17.8824	0.151282	0.373169	0.474554	0.611587	str-260	other	protein_coding
WBGene00006288	1.64169	0.0730269	0.43188	0.369976		str-262	other	protein_coding
WBGene00006289	0.342879	0.0319913	0.431157	0.613532		str-263	other	protein_coding
WBGene00006309	749.755	0.0536447	0.167493	0.731477	0.816043	sul-2	other	protein_coding
WBGene00020105	44.102	1.55104	0.381167	3.85538e-06	6.14797e-05	R148.7	other	protein_coding
WBGene00006342	904.323	-0.430942	0.222151	0.0251078	0.0699304	sup-37	other	protein_coding
WBGene00006373	2157.3	-0.208283	0.148356	0.134349	0.248306	syx-5	other	protein_coding
WBGene00006947	1944.92	1.54932	0.17769	2.56782e-19	4.67257e-17	wrt-1	other	protein_coding
WBGene00017577	803.458	1.54893	0.248645	4.05209e-11	2.10003e-09	F18F11.4	other	protein_coding
WBGene00006392	628.829	-0.135085	0.155955	0.351075	0.49655	taf-10	other	protein_coding
WBGene00012346	395.751	1.54337	0.191602	7.19746e-17	9.20882e-15	W08G11.1	other	protein_coding
WBGene00006419	1.14853	0.0459249	0.427209	0.548218		oac-39	other	protein_coding
WBGene00006435	5.80373	0.179657	0.448871	0.250954		stdh-4	other	protein_coding
WBGene00022591	1885.39	1.5393	0.192737	1.25857e-16	1.53818e-14	cuti-1	other	protein_coding
WBGene00284848	24.8264	1.53872	0.606016	0.00067058	0.0041116	M02E1.4	other	protein_coding
WBGene00014456	36.618	1.53547	0.477901	9.70674e-05	0.000873927		other	tRNA
WBGene00044395	678.589	1.53478	0.167289	4.16199e-21	9.60012e-19	R12C12.10	other	protein_coding
WBGene00006446	322.525	-0.155307	0.197493	0.374201	0.519522	atx-3	other	protein_coding
WBGene00194815	50.306	1.53364	0.384038	5.28595e-06	8.05283e-05	Y43F8B.23	other	protein_coding
WBGene00006465	1205.37	-0.364432	0.220561	0.0553983	0.127432	fntb-1	other	protein_coding
WBGene00006467	556.384	0.0359923	0.163497	0.813278	0.876484	magu-2	other	protein_coding
WBGene00006470	3921.08	0.303783	0.146171	0.0267741	0.0735826	tag-120	other	protein_coding
WBGene00006471	0					nhr-233	other	protein_coding
WBGene00017659	1446.44	1.53155	0.180266	1.80686e-18	2.98898e-16	F21C10.10	other	protein_coding
WBGene00006486	230.53	0.206767	0.191867	0.228246	0.365545	zipt-16	other	protein_coding
WBGene00016556	109.397	1.53046	0.26862	1.08505e-09	4.2201e-08	math-21	IPR	protein_coding
WBGene00173077	21.453	1.53028	0.634302	0.000998619	0.00566876	21ur-7162	other	piRNA
WBGene00012683	514.891	1.52996	0.193339	2.28702e-16	2.73391e-14	asp-17	other	protein_coding
WBGene00198523	9.51919	1.52985	1.04391	0.00587155	0.0226202	C14F5.9	other	ncRNA
WBGene00006539	78.3795	-0.22712	0.259528	0.278066	0.421795	tbb-6	other	protein_coding
WBGene00006567	656.839	-0.106668	0.168623	0.490541	0.625475	tgt-2	other	protein_coding
WBGene00019640	149.828	1.52324	0.228916	2.6336e-12	1.6462e-10	dos-2	other	protein_coding
WBGene00006582	567.373	0.00700796	0.178948	0.967255	0.979334	tmd-2	other	protein_coding
WBGene00006585	638.454	-0.200797	0.218493	0.286134	0.430117	tni-3	other	protein_coding
WBGene00000272	103.445	1.5213	0.261808	5.64987e-10	2.36789e-08	bro-1	other	protein_coding
WBGene00006609	2428.36	0.290209	0.1494	0.0378473	0.0960673	tre-3	other	protein_coding
WBGene00050943	554.381	1.52084	0.195153	6.05201e-16	6.56871e-14	ZC412.10	other	protein_coding
WBGene00006622	824.228	0.149213	0.181293	0.363901	0.509352	try-4	other	protein_coding
WBGene00023416	483.232	1.51661	0.256055	2.80371e-10	1.25113e-08	spi-1	other	protein_coding
WBGene00006639	195.267	0.167894	0.198311	0.340425	0.48687	tsp-13	other	protein_coding
WBGene00006648	493.196	0.0207151	0.181287	0.90146	0.938121	ttb-1	other	protein_coding
WBGene00006652	176.794	0.19153	0.194053	0.268789	0.411245	ttx-1	other	protein_coding
WBGene00006665	116.478	0.471847	0.24707	0.0236042	0.0666837	twk-10	other	protein_coding
WBGene00006666	77.9433	-0.500219	0.317266	0.0396149	0.0994593	twk-11	other	protein_coding
WBGene00006667	256.702	-0.0788431	0.220526	0.675613	0.774085	twk-12	other	protein_coding
WBGene00006668	354.06	-0.222519	0.209496	0.223249	0.36014	twk-13	other	protein_coding
WBGene00006669	197.567	0.0812751	0.206039	0.654658	0.757906	twk-14	other	protein_coding
WBGene00010822	1076.17	1.51609	0.170253	4.9655e-20	1.00395e-17	M01G12.9	other	protein_coding
WBGene00006684	58.464	0.514396	0.305301	0.0317086	0.0837373	twk-32	other	protein_coding
WBGene00006685	391.13	-0.470825	0.232954	0.0184219	0.0550137	twk-33	other	protein_coding
WBGene00006686	542.272	-0.172258	0.202557	0.333452	0.479367	twk-34	other	protein_coding
WBGene00006687	70.9462	0.191355	0.242135	0.342626	0.488885	twk-35	other	protein_coding
WBGene00006688	41.2453	-0.477109	0.368768	0.0645183	0.143095	twk-36	other	protein_coding
WBGene00023304	11.9649	1.5142	0.894852	0.00433055	0.0178643		other	pseudogene
WBGene00006693	472.589	0.351554	0.172362	0.025853	0.071592	twk-43	other	protein_coding
WBGene00006696	313.584	-0.297001	0.186541	0.0766131	0.163074	twk-46	other	protein_coding
WBGene00006714	626.642	0.237843	0.188715	0.160682	0.283627	ubc-19	other	protein_coding
WBGene00006721	537.174	0.210742	0.155632	0.145947	0.263729	ubh-1	other	protein_coding
WBGene00009024	196.978	1.51231	0.241098	3.204e-11	1.70918e-09	F21G4.3	other	protein_coding
WBGene00006723	2015.32	-0.0893191	0.13595	0.487342	0.622502	ubh-3	other	protein_coding
WBGene00000235	10787.8	1.51104	0.163159	1.93924e-21	4.81196e-19	baf-1	other	protein_coding
WBGene00008712	432.405	1.50538	0.30189	5.20955e-08	1.36726e-06	F11E6.9	other	protein_coding
WBGene00006770	602.77	-0.0774325	0.168419	0.615984	0.727743	unc-34	other	protein_coding
WBGene00006775	13.5397	0.223935	0.392348	0.315279	0.46097	unc-39	other	protein_coding
WBGene00003703	329.131	1.50437	0.270599	2.37877e-09	8.39594e-08	nhr-113	other	protein_coding
WBGene00006778	33.8448	-0.477975	0.397269	0.0709377	0.153628	unc-42	other	protein_coding
WBGene00006782	183.932	0.23741	0.200479	0.181016	0.309691	unc-46	other	protein_coding
WBGene00006786	151.414	0.124611	0.212246	0.501091	0.633942	unc-51	other	protein_coding
WBGene00006794	3500.74	-0.218349	0.191334	0.199817	0.33312	unc-60	other	protein_coding
WBGene00012027	102.472	1.50157	0.322477	2.67835e-07	5.95161e-06	fbxa-127	other	protein_coding
WBGene00006796	2708.26	0.000569957	0.168733	0.998226	0.998817	unc-62	other	protein_coding
WBGene00044059	59.8155	1.4999	0.345574	1.22307e-06	2.25821e-05	T27C5.12	other	protein_coding
WBGene00044571	76.8812	1.49929	0.306233	8.3799e-08	2.10389e-06	C46F4.3	other	protein_coding
WBGene00006808	898.011	-0.198558	0.183621	0.230224	0.367771	unc-76	other	protein_coding
WBGene00015829	461.56	1.49886	0.181178	1.23426e-17	1.87163e-15	math-15	IPR	protein_coding
WBGene00012123	432.372	1.49841	0.274212	4.07132e-09	1.35796e-07	T28D6.3	other	protein_coding
WBGene00017333	52.2445	1.49642	0.415098	2.48956e-05	0.000287528	ugt-38	other	protein_coding
WBGene00022761	26.052	1.49568	0.548577	0.000432692	0.00292094	ZK546.4	other	protein_coding
WBGene00198254	11.2059	1.49436	0.771819	0.00302969	0.0135087	C02B4.9	other	ncRNA
WBGene00000287	155.699	1.49334	0.240736	5.18045e-11	2.61852e-09	cal-3	other	protein_coding
WBGene00006945	6407.7	-0.203955	0.15172	0.14877	0.267708	wars-1	other	protein_coding
WBGene00006953	14.563	0.0984255	0.353676	0.641044	0.747216	wrt-7	other	protein_coding
WBGene00006954	1095.56	-0.00179742	0.216565	0.99123	0.994326	wrt-8	other	protein_coding
WBGene00006960	48.7201	0.315619	0.310793	0.173173	0.299414	xbx-1	other	protein_coding
WBGene00007017	4463.65	-0.0210038	0.133913	0.8673	0.915605	mdt-17	other	protein_coding
WBGene00014978	45.5863	1.49117	0.373803	5.50724e-06	8.35112e-05		other	pseudogene
WBGene00007029	340.705	-0.395865	0.20633	0.0295245	0.0791621	mys-1	other	protein_coding
WBGene00007049	6.15205	-3.13422	1.3988	0.00195582		tag-191	other	protein_coding
WBGene00007055	1412.9	0.124635	0.193968	0.469556	0.607322	tag-196	other	protein_coding
WBGene00007062	178.948	-0.421088	0.230765	0.0330912	0.0863503	ebp-3	other	protein_coding
WBGene00007070	4350.44	0.304224	0.158352	0.0384734	0.0972795	ugt-49	other	protein_coding
WBGene00007071	1239.19	-0.164761	0.182187	0.316344	0.462074	AC3.5	other	protein_coding
WBGene00001772	780.624	1.49095	0.163516	7.2914e-21	1.63577e-18	gst-24	other	protein_coding
WBGene00000120	2220.89	1.48973	0.151518	7.9283e-24	2.76259e-21	aly-1	other	protein_coding
WBGene00007082	4.69216	-0.159325	0.4357	0.312515		acs-10	other	protein_coding
WBGene00007083	0					AH10.2	other	protein_coding
WBGene00007085	57.7727	0.268989	0.28157	0.221203	0.357651	AH10.4	other	protein_coding
WBGene00007096	114.22	-0.165386	0.229227	0.391866	0.536879	B0024.3	other	protein_coding
WBGene00196563	36.504	1.48693	0.431378	4.43108e-05	0.000461041	ZK675.6	other	ncRNA
WBGene00219208	872.646	1.48617	0.263594	1.52765e-09	5.73814e-08	B0365.9	other	protein_coding
WBGene00007100	459.192	-0.31795	0.201897	0.0743851	0.159534	asps-1	other	protein_coding
WBGene00185095	66.9126	1.48435	0.383856	8.95969e-06	0.00012435	W09C2.7	other	protein_coding
WBGene00007102	545.113	0.378812	0.198841	0.0322816	0.0848051	B0024.13	other	protein_coding
WBGene00007103	733.4	-0.428506	0.250953	0.0404769	0.101189	crm-1	other	protein_coding
WBGene00007104	141.37	0.165896	0.220489	0.382616	0.527213	B0024.15	other	protein_coding
WBGene00007117	10.6151	0.123438	0.391676	0.519035	0.649693	spe-42	other	protein_coding
WBGene00007118	1068.17	-0.384715	0.226511	0.0477706	0.114484	npp-22	other	protein_coding
WBGene00007119	186.765	0.317173	0.22158	0.0972491	0.195729	calf-1	other	protein_coding
WBGene00007120	259.424	-0.503612	0.286631	0.0284685	0.0771009		other	pseudogene
WBGene00007121	199.114	0.0893609	0.199698	0.614423	0.726161		other	pseudogene
WBGene00007122	8188.79	-0.39909	0.19489	0.0218188	0.062832	B0250.5	other	protein_coding
WBGene00007123	0.342879	0.0319913	0.431157	0.613532		srbc-79	other	protein_coding
WBGene00007124	147.35	-0.331147	0.23844	0.09888	0.198208	B0250.7	other	protein_coding
WBGene00007125	9.69964	0.174257	0.394497	0.399142	0.543552	B0250.8	other	protein_coding
WBGene00007126	262.349	-0.0681646	0.179334	0.674574	0.77331	dhcr-7	other	protein_coding
WBGene00007127	0.157597	-0.0236548	0.430343	0.82938		srbc-78	other	protein_coding
WBGene00007140	6.05106	0.00701198	0.383033	0.969833		cyp-29A4	other	protein_coding
WBGene00009997	78.9549	1.48342	0.358943	2.9243e-06	4.81319e-05	F53F4.15	other	protein_coding
WBGene00000623	259.708	1.48316	0.236536	3.25201e-11	1.72916e-09	col-46	other	protein_coding
WBGene00007151	2.30174	0.0893641	0.430225	0.398457			other	pseudogene
WBGene00000624	87.4196	1.47734	0.402488	1.91401e-05	0.000231848	col-47	other	protein_coding
WBGene00014046	409.718	1.47495	0.192999	1.96894e-15	2.00282e-13	clec-60	other	protein_coding
WBGene00007154	29.7873	0.13106	0.312986	0.552871	0.67806	dhc-3	other	protein_coding
WBGene00007160	0						other	pseudogene
WBGene00007161	0						other	pseudogene
WBGene00020863	116.125	1.47384	0.290623	3.52242e-08	9.74437e-07	T27E4.5	other	protein_coding
WBGene00007163	4.0571	-0.0972587	0.414186	0.513845		fbxa-154	other	protein_coding
WBGene00007164	27.2022	0.65371	0.460909	0.0290717	0.0783301	fbxa-139	other	protein_coding
WBGene00007165	246.453	-0.142121	0.18929	0.401799	0.545672		other	pseudogene
WBGene00007166	11.3989	0.0718934	0.357324	0.726689	0.812909	fbxa-152	other	protein_coding
WBGene00007176	144.541	0.00389779	0.206297	0.982867	0.989088	kcnl-1	other	protein_coding
WBGene00017388	74.8793	1.46878	0.314626	2.6491e-07	5.91179e-06	F11G11.13	other	protein_coding
WBGene00007181	5.42018	1.55663	1.72525	0.0100487			other	pseudogene
WBGene00007182	0					fbxb-119	other	protein_coding
WBGene00007183	73.5826	0.353401	0.263795	0.0998151	0.199642	B0462.4	other	protein_coding
WBGene00007230	0.338205	0.0293313	0.431018	0.632383		C01G10.1	other	protein_coding
WBGene00007231	25.7408	-0.177312	0.370785	0.415033	0.557405	C01G10.4	other	protein_coding
WBGene00007232	24.9796	-0.139367	0.378714	0.495659	0.629793	C01G10.5	other	protein_coding
WBGene00007233	29.7877	-0.190951	0.355512	0.392776	0.53752	C01G10.6	other	protein_coding
WBGene00001962	83.4261	1.46693	0.298341	7.91797e-08	1.99804e-06	hlh-19	other	protein_coding
WBGene00007235	4698.59	-0.291043	0.139965	0.0266138	0.0732528	ahsa-1	other	protein_coding
WBGene00044024	223.372	1.46646	0.280844	1.58893e-08	4.74851e-07	C35A5.11	other	protein_coding
WBGene00007770	87.1099	1.46522	0.326766	6.3376e-07	1.27312e-05	nhr-259	other	protein_coding
WBGene00007238	0						other	pseudogene
WBGene00007239	0.33555	-0.00161428	0.428121	0.983244		C01G10.14	other	protein_coding
WBGene00007240	101.38	0.162137	0.315833	0.467796	0.606003	C01G10.15	other	protein_coding
WBGene00007241	171.575	0.450485	0.233505	0.0244039	0.0683068	txt-12	other	protein_coding
WBGene00007279	1.44715	0.0132849	0.420658	0.884489		C03E10.1	other	protein_coding
WBGene00007281	59.3075	0.403508	0.304401	0.0843742	0.175645	C03E10.3	other	protein_coding
WBGene00007282	0					clec-223	other	protein_coding
WBGene00007283	0					clec-222	other	protein_coding
WBGene00007360	0.147669	-0.023289	0.430306	0.82938		C06B3.1	other	protein_coding
WBGene00007361	27.1358	-0.141868	0.331195	0.519157	0.649693	oac-3	other	protein_coding
WBGene00007362	3717.74	0.191731	0.19266	0.266414	0.408672	cyp-35C1	other	protein_coding
WBGene00045401	113.527	1.46504	0.304101	1.27409e-07	3.05501e-06	eol-1	IPR	protein_coding
WBGene00007364	2.53733	-0.287202	0.574807	0.00722635		stdh-3	other	protein_coding
WBGene00008292	154.549	1.46201	0.318469	3.84805e-07	8.20566e-06	C54C8.4	other	protein_coding
WBGene00007366	75.9103	0.102715	0.237236	0.605501	0.718744	C06B3.7	other	protein_coding
WBGene00007367	133.619	0.0172662	0.21287	0.92708	0.954021	nhr-150	other	protein_coding
WBGene00007368	323.081	-0.137239	0.186614	0.413105	0.555864	C06B8.2	other	protein_coding
WBGene00007369	2.28725	-0.0879536	0.426889	0.439091		C06B8.3	other	protein_coding
WBGene00007370	14.1708	0.090488	0.357878	0.663521	0.764438	str-264	other	protein_coding
WBGene00007372	322.18	-0.363362	0.243589	0.0747071	0.160039	C06B8.7	other	protein_coding
WBGene00007373	0						other	pseudogene
WBGene00007379	0						other	pseudogene
WBGene00007380	0.485875	0.016311	0.427939	0.778359			other	pseudogene
WBGene00007381	2.18896	-0.0408222	0.416884	0.71608		C06C6.7	other	protein_coding
WBGene00007382	2.96726	0.00627816	0.410846	0.961064		C06C6.8	other	protein_coding
WBGene00007383	0.156928	0.0231076	0.430258	0.798022		C06C6.9	other	protein_coding
WBGene00021389	2594.25	1.46054	0.215518	1.17885e-12	7.87998e-11	Y38A10A.2	other	protein_coding
WBGene00007386	2663.67	0.117637	0.151384	0.407026	0.550262	C06H2.2	other	protein_coding
WBGene00007387	2282.52	-0.0274496	0.139731	0.832941	0.891154	jmjd-5	other	protein_coding
WBGene00007388	1108.23	0.00960817	0.164331	0.951009	0.96966	folt-1	other	protein_coding
WBGene00007389	80.1843	-0.193775	0.258421	0.351858	0.497394	glb-3	other	protein_coding
WBGene00007390	435.294	0.00559714	0.195479	0.97674	0.985148	lmtr-3	other	protein_coding
WBGene00007391	126.992	0.124859	0.222094	0.513124	0.644534	C06H2.7	other	protein_coding
WBGene00017420	786.707	1.45572	0.258076	1.54832e-09	5.80248e-08	F13B9.2	other	protein_coding
WBGene00044374	14.2857	1.45365	0.786664	0.00345551	0.0150108	C17F4.12	other	protein_coding
WBGene00007394	1125.55	-0.145116	0.181759	0.376487	0.521459	C06H5.6	other	protein_coding
WBGene00018414	53.9064	1.45235	0.373255	8.30377e-06	0.000116431	nstp-8	other	protein_coding
WBGene00007895	46.8088	1.45224	0.501206	0.000270992	0.00203207	C33D3.4	other	protein_coding
WBGene00007423	70.5992	-0.527975	0.28727	0.0225039	0.0643671	C08B6.2	other	protein_coding
WBGene00007424	830.138	0.0816317	0.157505	0.578593	0.697815	C08B6.3	other	protein_coding
WBGene00007425	193.026	0.214179	0.244413	0.291245	0.435707	C08B6.4	other	protein_coding
WBGene00007426	18.3482	-0.0569062	0.337859	0.785956	0.856508	C08B6.5	other	protein_coding
WBGene00007427	0					C08B6.6	other	protein_coding
WBGene00020753	11.1428	1.4513	0.795655	0.0037984	0.0161365	T24A6.16	other	protein_coding
WBGene00007429	1881.56	0.337588	0.190154	0.0479988	0.114903	C08B6.8	other	protein_coding
WBGene00007430	1003	-0.214736	0.146155	0.116846	0.224591	C08B6.10	other	protein_coding
WBGene00011078	124.694	1.44972	0.295375	8.22421e-08	2.06894e-06	R07B1.6	other	protein_coding
WBGene00007432	4.40472	0.0890947	0.409301	0.567666		srxa-18	other	protein_coding
WBGene00007437	8.3956	-0.292541	0.475989	0.170864	0.296235	C08E8.1	other	protein_coding
WBGene00007438	1.11492	0.0206413	0.42201	0.811181		C08E8.2	other	protein_coding
WBGene00007439	8.09112	0.103466	0.398546	0.558227		C08E8.3	other	protein_coding
WBGene00012635	158.093	1.4456	0.262372	3.29686e-09	1.12485e-07	Y38H8A.1	other	protein_coding
WBGene00007441	0.371903	0.0298531	0.431103	0.610547		C08E8.5	other	protein_coding
WBGene00007442	1.76818	-0.0933231	0.429594	0.401516		C08E8.6	other	protein_coding
WBGene00010680	38.1448	1.44515	0.415096	4.06061e-05	0.000429591	K08F4.12	other	protein_coding
WBGene00007535	0.315194	-0.0291966	0.431024	0.664816		ttr-19	other	protein_coding
WBGene00014194	504.135	1.4435	0.248206	5.65492e-10	2.36789e-08	ZK1037.6	other	protein_coding
WBGene00007537	510.768	-0.488704	0.253459	0.0213455	0.0618716	fipr-8	other	protein_coding
WBGene00007538	2.27464	0.0490193	0.412966	0.702566		C12D8.9	other	protein_coding
WBGene00007540	24.7654	0.26295	0.382815	0.260086	0.401302	C12D8.13	other	protein_coding
WBGene00174737	8.80688	1.44062	1.01377	0.00688351	0.0255626	21ur-12714	other	piRNA
WBGene00007542	19.1532	0.0770537	0.333583	0.720484	0.808509	C12D8.15	other	protein_coding
WBGene00018353	226.866	1.43972	0.287433	4.99689e-08	1.31355e-06	fbxa-182	IPR	protein_coding
WBGene00009130	12.8377	1.43904	0.923225	0.00537367	0.02116	F25H5.8	other	protein_coding
WBGene00007546	540.583	0.112576	0.185404	0.50206	0.634664	nhr-153	other	protein_coding
WBGene00007547	460.239	0.401353	0.193337	0.0206034	0.0602111	nhr-154	other	protein_coding
WBGene00007548	174.994	0.287923	0.215331	0.123938	0.234256	C13C4.4	other	protein_coding
WBGene00016040	41.6948	1.43816	0.422804	5.44306e-05	0.000545205	C24A11.1	other	protein_coding
WBGene00007550	113.069	-0.239377	0.228808	0.217923	0.353866	C13C4.6	other	protein_coding
WBGene00007551	383.412	0.243406	0.177305	0.131439	0.244139	C13C4.7	other	protein_coding
WBGene00020250	274.946	1.42548	0.277324	2.51696e-08	7.23163e-07	T05C1.3	other	protein_coding
WBGene00007553	56.4729	-0.182973	0.278675	0.394806	0.539171	C13G3.1	other	protein_coding
WBGene00009907	69.101	1.42491	0.370909	1.03376e-05	0.000139916	F49H6.3	other	protein_coding
WBGene00022546	44.061	1.42374	0.403574	3.46778e-05	0.000377932	ZC196.2	IPR	protein_coding
WBGene00007567	5.40058	0.0604532	0.396403	0.714425		C14A6.3	other	protein_coding
WBGene00007569	0.514841	-0.0456775	0.432652	0.460972		C14A6.5	other	protein_coding
WBGene00007570	3.71172	-0.0332167	0.41055	0.793948		C14A6.6	other	protein_coding
WBGene00007571	0.357244	-0.0298587	0.431131	0.635565		C14A6.7	other	protein_coding
WBGene00007572	0.156928	0.0231076	0.430258	0.798022		C14A6.8	other	protein_coding
WBGene00007583	765.296	0.00182856	0.161954	0.99173	0.994516	C14B4.2	other	protein_coding
WBGene00007584	4.48465	0.158431	0.444611	0.267564		C14C10.1	other	protein_coding
WBGene00007585	593.82	0.134512	0.188656	0.428104	0.569264	C14C10.2	other	protein_coding
WBGene00018903	58.2568	1.42099	0.366913	9.46646e-06	0.00013017	F55G1.7	other	protein_coding
WBGene00012165	37.9576	1.42025	0.501118	0.000342096	0.00242533	cutl-6	other	protein_coding
WBGene00006627	617.221	1.41627	0.178834	2.37642e-16	2.82019e-14	tsp-1	other	protein_coding
WBGene00007589	418.252	0.0767521	0.179287	0.639247	0.745705	erg-28	other	protein_coding
WBGene00007590	289.29	-0.0329676	0.170239	0.83173	0.890394	ttr-43	other	protein_coding
WBGene00007604	130.738	-0.351768	0.304677	0.1273	0.238672	xbx-9	other	protein_coding
WBGene00007605	3161.6	0.112517	0.167934	0.467334	0.605597	hrg-7	other	protein_coding
WBGene00007606	640.547	0.209009	0.178073	0.197161	0.32991	C15C8.4	other	protein_coding
WBGene00007607	65.8128	0.176279	0.258067	0.398126	0.542664	C15C8.5	other	protein_coding
WBGene00007608	109.093	0.248514	0.230784	0.204626	0.338365	C15C8.6	other	protein_coding
WBGene00015080	152.796	1.41438	0.253083	2.14569e-09	7.65578e-08	B0244.5	other	protein_coding
WBGene00007613	3.40081	0.16333	0.447502	0.25263		C15H11.1	other	protein_coding
WBGene00014099	210.462	1.41408	0.232738	1.18048e-10	5.65287e-09	ZK836.3	other	protein_coding
WBGene00050974	32.1028	1.41296	0.433828	9.17452e-05	0.000835657		other	pseudogene
WBGene00007616	1927.42	0.302963	0.172875	0.0553328	0.127327	rpoa-12	other	protein_coding
WBGene00021850	976.921	1.40465	0.249209	1.64848e-09	6.09418e-08	Y54F10AM.6	other	protein_coding
WBGene00007618	0.495394	-0.0172203	0.427097	0.785694		C15H11.10	other	protein_coding
WBGene00007619	124.419	0.500584	0.258303	0.0202531	0.0594311	C15H11.11	other	protein_coding
WBGene00001763	40.8937	1.40422	0.413093	5.66665e-05	0.000563465	gst-15	other	protein_coding
WBGene00007673	0					C18D4.3	other	protein_coding
WBGene00007674	4.63148	0.195735	0.464469	0.185605		C18D4.4	other	protein_coding
WBGene00007675	81.1889	-0.15664	0.270328	0.459256	0.59792	C18D4.6	other	protein_coding
WBGene00007676	3.53136	0.0712683	0.409349	0.625342			other	pseudogene
WBGene00007677	28.0728	0.0306372	0.321753	0.888274	0.929656		other	pseudogene
WBGene00007678	0.704969	-0.0289009	0.428357	0.617592		srz-90	other	protein_coding
WBGene00007714	1.50765	-0.107662	0.447935	0.0938763		C25D7.1	other	protein_coding
WBGene00007715	2.33245	-0.0239046	0.413931	0.835768			other	pseudogene
WBGene00007716	447.386	0.065708	0.178129	0.686668	0.782572	fbxa-82	other	protein_coding
WBGene00010880	30.2833	1.40336	0.498055	0.000362224	0.0025351	M05D6.8	other	protein_coding
WBGene00044445	1891.01	1.40305	0.213285	4.67458e-12	2.78384e-10	C02F5.14	other	protein_coding
WBGene00007719	0.371903	0.0298531	0.431103	0.610547		C25D7.9	other	protein_coding
WBGene00007720	922.728	0.0188079	0.145954	0.888457	0.929714	C25D7.10	other	protein_coding
WBGene00007721	19.0353	0.106835	0.343523	0.619415	0.730216		other	pseudogene
WBGene00007722	162.38	0.185178	0.213015	0.316896	0.462508	C25D7.15	other	protein_coding
WBGene00007723	0.679098	0.00115555	0.424332	0.985803		C25F9.2	other	protein_coding
WBGene00007724	480.29	0.148073	0.198005	0.400206	0.544141	C25F9.4	other	protein_coding
WBGene00007725	697.805	0.189326	0.16964	0.224253	0.361085	C25F9.5	other	protein_coding
WBGene00049680	14.8682	1.4015	0.733291	0.00328765	0.0144116	21ur-863	other	piRNA
WBGene00007727	0					C25F9.8	other	protein_coding
WBGene00013592	243.114	1.39931	0.252635	2.9105e-09	1.0056e-07	Y81G3A.4	other	protein_coding
WBGene00007747	0					C26E1.1	other	protein_coding
WBGene00007748	108.418	-0.0448612	0.267384	0.828109	0.887766	C26E1.2	other	protein_coding
WBGene00007749	218.409	0.199835	0.203332	0.265366	0.407492	ceh-79	other	protein_coding
WBGene00014311	26.3639	1.39577	0.53217	0.000637953	0.00394851	F08G2.10	other	snRNA
WBGene00000726	1306.02	1.39294	0.235384	3.16354e-10	1.39648e-08	col-153	other	protein_coding
WBGene00020759	43.5198	1.3927	0.390439	3.13358e-05	0.00034628	T24C4.3	other	protein_coding
WBGene00020080	149.652	1.39182	0.248763	2.16717e-09	7.71558e-08	math-37	IPR	protein_coding
WBGene00007757	150.92	0.190673	0.207368	0.294756	0.439597	C27A7.6	other	protein_coding
WBGene00007758	34.3265	-0.14841	0.303124	0.499224	0.632409	C27A7.8	other	protein_coding
WBGene00007759	3.27267	-0.00908674	0.409941	0.940348		C27A7.9	other	protein_coding
WBGene00007784	779.927	-0.492227	0.279224	0.0292315	0.0785823	ruvb-1	other	protein_coding
WBGene00007785	410.277	-0.392065	0.251118	0.0600137	0.135583	tofu-1	other	protein_coding
WBGene00009371	191.524	1.38941	0.254077	4.35253e-09	1.44587e-07	F33H2.8	other	protein_coding
WBGene00007787	1414.23	-0.113287	0.180894	0.488921	0.623964	C27H6.8	other	protein_coding
WBGene00007797	345.738	0.306138	0.17182	0.0515577	0.121073	C29A12.1	other	protein_coding
WBGene00007798	12.0104	0.781782	0.718371	0.0255479	0.0708788		other	pseudogene
WBGene00007799	599.032	-0.310085	0.20677	0.0872217	0.18013	nrx-1	other	protein_coding
WBGene00007800	2.29946	-0.20442	0.482862	0.109958		C29A12.6	other	protein_coding
WBGene00045415	30.2394	1.38934	0.534408	0.000662359	0.00406881	Y43F8B.15	IPR	protein_coding
WBGene00007805	4.72726	0.205018	0.471029	0.167106		clec-231	other	protein_coding
WBGene00015518	209.789	1.38688	0.255702	5.69728e-09	1.84032e-07	C06E1.1	other	protein_coding
WBGene00020381	362.479	1.38584	0.189204	2.42488e-14	2.09012e-12		other	pseudogene
WBGene00007829	1.81444	0.137702	0.449784	0.195018		oac-5	other	protein_coding
WBGene00007831	0.884146	0.0205441	0.425335	0.767484		srbc-83	other	protein_coding
WBGene00007832	3.12363	-0.0912664	0.42507	0.453091		srbc-82	other	protein_coding
WBGene00007833	1046.3	0.284698	0.194168	0.100554	0.200483	oac-6	other	protein_coding
WBGene00007834	0.955659	-0.0288054	0.424153	0.718929		srxa-7	other	protein_coding
WBGene00007835	64.9464	0.454297	0.289314	0.0480413	0.114958	oac-7	other	protein_coding
WBGene00007850	1.31305	0.0453598	0.422373	0.640305		C31G12.1	other	protein_coding
WBGene00007851	14.2604	0.319904	0.435488	0.181705	0.310592	clec-245	other	protein_coding
WBGene00007852	0					C31G12.3	other	protein_coding
WBGene00007853	0.630888	-0.0330667	0.427919	0.621865		C31G12.4	other	protein_coding
WBGene00007862	126.065	-0.231232	0.256908	0.266434	0.408672	kvs-2	other	protein_coding
WBGene00007863	2.44073	-0.0169755	0.416968	0.869559		C32C4.3	other	protein_coding
WBGene00007907	855.096	-0.44974	0.226426	0.0213642	0.0618744	C34B4.2	other	protein_coding
WBGene00007908	539.353	0.173864	0.178061	0.283339	0.42712	C34B4.3	other	protein_coding
WBGene00007909	28.0145	0.216824	0.360409	0.342456	0.488707	C34B4.4	other	protein_coding
WBGene00007910	28.5425	0.611447	0.414812	0.0312465	0.0827764	C34B4.5	other	protein_coding
WBGene00007929	12.9519	-0.0978185	0.360146	0.634809	0.74266	dmd-10	other	protein_coding
WBGene00020380	60.5308	1.3857	0.354855	8.17951e-06	0.000114983	T09B4.6	other	protein_coding
WBGene00014457	115.443	1.38484	0.319596	1.32224e-06	2.40126e-05		other	tRNA
WBGene00007946	373.78	-0.18442	0.218894	0.327051	0.473184	ugt-33	other	protein_coding
WBGene00011437	780.121	1.3841	0.176954	5.31201e-16	5.87803e-14	smoc-1	other	protein_coding
WBGene00007948	1.50067	0.0489173	0.426022	0.563938		C35A5.4	other	protein_coding
WBGene00008625	9.69481	1.38394	0.878177	0.00596484	0.0229203	scl-14	other	protein_coding
WBGene00009806	396.884	1.38246	0.195963	1.75539e-13	1.34967e-11	F47B8.5	other	protein_coding
WBGene00284861	39.7455	1.3822	0.412486	6.73255e-05	0.000645835	C30G12.11	other	ncRNA
WBGene00007952	1667.99	-0.468508	0.230284	0.0179952	0.0540351	C35A5.8	other	protein_coding
WBGene00007953	55.8189	-0.0262526	0.260047	0.897734	0.935551	hda-11	other	protein_coding
WBGene00008009	0.495394	-0.0172203	0.427097	0.785694		fbxa-171	other	protein_coding
WBGene00008010	21.1931	-0.0592139	0.327083	0.780732	0.853029	C38D9.2	other	protein_coding
WBGene00008012	0					fbxa-133	other	protein_coding
WBGene00008013	0.443008	-0.0314299	0.4314	0.574067			other	pseudogene
WBGene00008014	2.05515	0.144365	0.459424	0.0887455		fbxa-172	other	protein_coding
WBGene00008015	0					fbxa-174	IPR	protein_coding
WBGene00008016	0.371903	0.0298531	0.431103	0.610547		C38D9.8	other	protein_coding
WBGene00008017	43.2278	0.219523	0.320844	0.335342	0.481491	fbxa-176	other	protein_coding
WBGene00008055	2.2782	0.0565011	0.41988	0.61303			other	pseudogene
WBGene00008056	0.483628	0.0187288	0.427229	0.761389		nhr-164	other	protein_coding
WBGene00008057	1.59365	-0.000648034	0.421662	0.992706		irld-25	other	protein_coding
WBGene00008058	0					C41G6.12	other	protein_coding
WBGene00008059	0.371903	0.0298531	0.431103	0.610547		C41G6.13	other	protein_coding
WBGene00008060	0						other	pseudogene
WBGene00008066	0.514841	-0.0456775	0.432652	0.460972		fbxb-65	IPR	protein_coding
WBGene00008067	0.483219	-0.0181636	0.427231	0.787271		C43D7.4	IPR	protein_coding
WBGene00008105	70.07	1.38098	0.345234	5.78869e-06	8.71337e-05	C45B11.2	other	protein_coding
WBGene00008069	0					C43D7.7	IPR	protein_coding
WBGene00008070	0					C43D7.8	other	protein_coding
WBGene00008071	0					fbxb-64	other	protein_coding
WBGene00008097	378.307	-0.0516787	0.270204	0.806399	0.871797	ugt-15	other	protein_coding
WBGene00008098	0.639886	0.0561144	0.434204	0.349409			other	pseudogene
WBGene00008099	214.383	0.187528	0.197919	0.286282	0.430133	C44H9.4	other	protein_coding
WBGene00008100	1759.56	0.180527	0.162253	0.229491	0.366992	C44H9.5	other	protein_coding
WBGene00008101	636.946	0.0926029	0.173487	0.560544	0.683139	C44H9.6	other	protein_coding
WBGene00008102	8.93793	0.0199028	0.386196	0.910048	0.944298	C44H9.7	other	protein_coding
WBGene00001069	3297.13	1.37631	0.233514	3.70906e-10	1.61982e-08	dpy-7	other	protein_coding
WBGene00008106	2.18222	-0.0168032	0.414185	0.881576		C45B11.5	other	protein_coding
WBGene00008126	3.11224	0.0450172	0.416909	0.697748		sre-21	other	protein_coding
WBGene00008127	370.982	0.191634	0.190222	0.261807	0.403237	ddo-1	other	protein_coding
WBGene00008128	31.9569	-0.11359	0.294675	0.599656	0.714327	srab-12	other	protein_coding
WBGene00008129	0					C47A10.12	other	protein_coding
WBGene00008141	5.48972	0.0725675	0.396954	0.665491		C47E8.1	other	protein_coding
WBGene00008142	292.735	0.0301728	0.182775	0.858408	0.909549	C47E8.3	other	protein_coding
WBGene00012893	13.2846	1.37548	0.714036	0.00331426	0.0144972	Y45F10D.15	other	protein_coding
WBGene00008144	16.5744	-0.199927	0.373621	0.367135	0.512566	gasr-8	other	protein_coding
WBGene00008145	206.794	-0.458978	0.242998	0.0255793	0.070942	set-5	other	protein_coding
WBGene00008146	77.932	0.180317	0.235342	0.362543	0.508293	C47E8.9	other	protein_coding
WBGene00008183	954.178	-0.102901	0.196483	0.554051	0.678738	rin-1	other	protein_coding
WBGene00008217	0.681085	0.0753716	0.437491	0.266987		C50B6.1	other	protein_coding
WBGene00002090	89.2099	1.37515	0.306523	6.83421e-07	1.3616e-05	ins-7	other	protein_coding
WBGene00008219	302.175	-0.126985	0.199005	0.470097	0.607687	C50B6.3	other	protein_coding
WBGene00013234	30.3835	1.37313	0.482195	0.000349442	0.00246567	fbxb-24	other	protein_coding
WBGene00008221	124.43	0.0560229	0.218529	0.767859	0.843755	nhr-168	other	protein_coding
WBGene00007141	355.098	1.37129	0.216603	2.42157e-11	1.31318e-09	pitr-4	other	protein_coding
WBGene00008223	5.49732	0.186482	0.431016	0.309636		lgc-48	other	protein_coding
WBGene00008224	2083.17	-0.00279309	0.145037	0.982262	0.988661	slrp-1	other	protein_coding
WBGene00008225	807.603	0.130965	0.154456	0.363971	0.509352	nuaf-1	other	protein_coding
WBGene00008226	868.574	-0.10434	0.162455	0.486597	0.621898	C50B8.4	other	protein_coding
WBGene00008227	681.888	0.14317	0.173282	0.367074	0.512539	C50B8.5	other	protein_coding
WBGene00008228	1548.58	0.162185	0.143271	0.229963	0.367443	C50B8.6	other	protein_coding
WBGene00008229	1758.54	-0.196695	0.141794	0.140793	0.257025	C50F4.1	other	protein_coding
WBGene00008230	3.65649	-0.141278	0.440642	0.286012		pfk-1.2	other	protein_coding
WBGene00008231	4.27006	-0.0131365	0.405511	0.921218		tag-329	other	protein_coding
WBGene00008232	465.823	0.331651	0.168855	0.0324582	0.085102	C50F4.4	other	protein_coding
WBGene00022653	586.686	1.37094	0.173644	3.01883e-16	3.55678e-14	ZK105.1	other	protein_coding
WBGene00006544	89.1084	1.37085	0.31334	1.13016e-06	2.10087e-05	tbx-7	other	protein_coding
WBGene00008235	13.1397	0.323138	0.482976	0.15328	0.273687	C50F4.10	other	protein_coding
WBGene00008236	828.759	0.0599311	0.165293	0.695794	0.790388	C50F4.12	other	protein_coding
WBGene00018385	15.0834	1.36901	0.688121	0.00294212	0.0131981	F43C11.8	other	protein_coding
WBGene00008238	1231.94	0.374635	0.177497	0.0204949	0.0599688	C50F4.16	other	protein_coding
WBGene00008239	1222.56	-0.270825	0.157626	0.0637101	0.141783	fshr-1	other	protein_coding
WBGene00008240	12.8249	0.504483	0.56037	0.0702036	0.152566	C50H2.4	other	protein_coding
WBGene00008241	0					C50H2.5	other	protein_coding
WBGene00008242	0					ceh-75	other	protein_coding
WBGene00008243	3.06418	0.0861357	0.41578	0.538807		C50H2.7	other	protein_coding
WBGene00008355	140.304	1.3684	0.31701	1.43096e-06	2.57526e-05	fbxa-141	other	protein_coding
WBGene00045379	132.499	1.36369	0.351666	9.43421e-06	0.000130024	C45B11.6	other	protein_coding
WBGene00018873	34.7385	1.36077	0.442419	0.000171307	0.00140556	F55C12.6	other	protein_coding
WBGene00008247	10.4551	-0.0354227	0.385678	0.835944	0.893445	srsx-26	other	protein_coding
WBGene00008248	15.2907	0.0226738	0.352574	0.912934	0.946453	srsx-27	other	protein_coding
WBGene00008249	18.8079	-0.0309478	0.357787	0.874841	0.920673	srsx-28	other	protein_coding
WBGene00008250	6.55055	0.0656826	0.399001	0.685934		srsx-29	other	protein_coding
WBGene00008251	34.5371	0.0902129	0.300247	0.679221	0.776788	srsx-30	other	protein_coding
WBGene00008252	626.416	0.315312	0.157985	0.0314832	0.0832687	C51E3.6	other	protein_coding
WBGene00008253	0						other	pseudogene
WBGene00008254	1265.87	-0.0802445	0.145671	0.562106	0.684635	C51E3.9	other	protein_coding
WBGene00008255	1217.86	-0.260813	0.155016	0.0709961	0.153715	C51E3.10	other	protein_coding
WBGene00008258	3982.94	-0.149298	0.148437	0.28159	0.42515	mans-2	other	protein_coding
WBGene00008259	10.2663	0.335973	0.506497	0.133865	0.247583	C52E4.7	other	protein_coding
WBGene00008262	20912.8	0.0995504	0.157402	0.499454	0.632554	ril-1	other	protein_coding
WBGene00008263	33.3936	0.146262	0.318853	0.51076	0.642748	C53A5.2	other	protein_coding
WBGene00008265	429.319	0.154326	0.178552	0.34264	0.488885	kcnl-4	other	protein_coding
WBGene00008266	1068.13	-0.288793	0.206792	0.11095	0.216004	C53A5.6	other	protein_coding
WBGene00008267	1.25959	0.00676825	0.420975	0.939778		C53A5.9	IPR	protein_coding
WBGene00008268	0					srt-32	other	protein_coding
WBGene00008269	3.38459	0.100057	0.424347	0.446004		C53A5.11	IPR	protein_coding
WBGene00008270	488.223	0.104656	0.191823	0.543293	0.670094	C53A5.13	other	protein_coding
WBGene00008296	2652.41	-0.291516	0.149398	0.036628	0.0934792	cdr-2	other	protein_coding
WBGene00008297	2.56233	-0.0764157	0.423589	0.501951		cdr-3	other	protein_coding
WBGene00008298	1735.66	0.109921	0.157085	0.453008	0.591893	C54D10.3	other	protein_coding
WBGene00008299	2.32437	0.039771	0.413073	0.748889		C54D10.4	other	protein_coding
WBGene00008300	99.5081	0.0999321	0.242437	0.620268	0.730905	C54D10.5	other	protein_coding
WBGene00013130	666.433	1.35822	0.199254	9.57369e-13	6.47885e-11	Y52B11B.1	other	protein_coding
WBGene00008302	11.3972	0.0753109	0.365295	0.708172	0.798906	pals-38	IPR	protein_coding
WBGene00008303	107.817	-0.0117309	0.236249	0.950997	0.96966	C54D10.9	other	protein_coding
WBGene00008304	780.807	-0.0741358	0.162498	0.624446	0.734561	C54D10.10	other	protein_coding
WBGene00008306	1.52394	0.132779	0.451333	0.132751			other	pseudogene
WBGene00008307	199.027	-0.090289	0.19336	0.599826	0.714477	ncs-5	other	protein_coding
WBGene00008308	2.16411	-0.0522673	0.416181	0.662767		C54E10.3	other	protein_coding
WBGene00008309	326.215	0.201355	0.186752	0.231228	0.369043	nhr-170	other	protein_coding
WBGene00022612	75.2484	1.35734	0.341105	6.35694e-06	9.43003e-05	ZC449.2	other	protein_coding
WBGene00008319	32.6882	0.118846	0.31056	0.589029	0.706033	C54G10.1	other	protein_coding
WBGene00008320	631.426	0.0439141	0.156291	0.764451	0.840996	slc-25A29	other	protein_coding
WBGene00008321	0					C55A1.1	other	protein_coding
WBGene00008322	0					C55A1.4	other	protein_coding
WBGene00008323	26.2201	0.386341	0.388022	0.127167	0.23853	C55A1.6	other	protein_coding
WBGene00008324	1.77586	-0.089109	0.429637	0.405672		C55A1.7	other	protein_coding
WBGene00008325	0						other	pseudogene
WBGene00008326	0					C55A1.11	other	protein_coding
WBGene00008327	4.24517	0.0153585	0.412206	0.900363		srz-44	other	protein_coding
WBGene00008328	7.33566	-0.21336	0.451593	0.236789			other	pseudogene
WBGene00008330	760.754	-0.143196	0.189693	0.398015	0.542603	C55A6.1	other	protein_coding
WBGene00008331	930.821	-0.366205	0.222558	0.0560617	0.128571	ttll-5	other	protein_coding
WBGene00206354	661.005	1.35424	0.161779	6.0612e-18	9.36456e-16	F27E5.9	other	protein_coding
WBGene00200473	17.885	1.34835	0.646893	0.00239235	0.0112327	R12G8.4	other	ncRNA
WBGene00008334	340.378	0.0496493	0.201213	0.781869	0.853531	sdz-8	other	protein_coding
WBGene00008335	373.718	0.31464	0.194264	0.069664	0.151734	C55A6.6	other	protein_coding
WBGene00006598	96.3357	1.34796	0.309928	1.30118e-06	2.37298e-05	tor-2	other	protein_coding
WBGene00008337	0.185951	0.0241026	0.430362	0.798022			other	pseudogene
WBGene00000252	152.708	1.34755	0.301367	7.51926e-07	1.47481e-05	bli-2	other	protein_coding
WBGene00008339	598.143	-0.0595835	0.157209	0.681111	0.77846	C55A6.10	other	protein_coding
WBGene00008340	31.2465	-0.251355	0.330408	0.276259	0.419733	C55A6.11	other	protein_coding
WBGene00008341	2483.61	-0.140798	0.142689	0.312799	0.458518	ttr-44	other	protein_coding
WBGene00008342	145.86	-0.187881	0.221419	0.322076	0.468025	frpr-5	other	protein_coding
WBGene00008343	473.143	0.344485	0.219605	0.0704376	0.152931	C56A3.4	other	protein_coding
WBGene00008344	1548.98	0.177291	0.157399	0.225951	0.362906	C56A3.5	other	protein_coding
WBGene00008345	677.642	-0.0436353	0.175205	0.784671	0.855733	C56A3.6	other	protein_coding
WBGene00008346	240.249	-0.503431	0.325312	0.040735	0.101626	C56A3.8	other	protein_coding
WBGene00008370	1685.61	0.208418	0.179696	0.201526	0.335066	D1054.1	other	protein_coding
WBGene00008371	1495.42	0.143527	0.150893	0.309176	0.455216	D1054.3	other	protein_coding
WBGene00008372	331.732	0.306303	0.20892	0.0941455	0.190914	D1054.5	other	protein_coding
WBGene00008373	15.062	-0.109943	0.353254	0.601723	0.715852		other	pseudogene
WBGene00008374	2.34674	-0.0347647	0.412048	0.778817			other	pseudogene
WBGene00012086	102.984	1.34676	0.276907	1.147e-07	2.77467e-06	clec-144	other	protein_coding
WBGene00010545	569.056	1.34441	0.170963	3.98759e-16	4.50378e-14	cbp-2	other	protein_coding
WBGene00008377	3.30225	0.128643	0.433815	0.337701		D1054.10	other	protein_coding
WBGene00008378	2.40698	-0.0937513	0.42864	0.408834		ule-3	other	protein_coding
WBGene00008379	182.705	-0.280272	0.26106	0.183974	0.31349	secs-1	other	protein_coding
WBGene00008380	657.596	-0.15364	0.179993	0.345684	0.491948	prp-38	other	protein_coding
WBGene00008388	34.2092	0.382641	0.342042	0.117518	0.225416	D1086.1	other	protein_coding
WBGene00008389	32.3111	-0.194327	0.320227	0.387346	0.532268	D1086.2	other	protein_coding
WBGene00077770	1836.86	1.34388	0.157204	1.33122e-18	2.22464e-16	M04D5.3	other	protein_coding
WBGene00046879	11.3803	1.34345	0.825386	0.0057013	0.0221309	21ur-2172	other	piRNA
WBGene00008393	0.631966	-0.0314051	0.427674	0.627924		D1086.6	other	protein_coding
WBGene00008394	0.807672	-0.016633	0.425092	0.813133		D1086.7	other	protein_coding
WBGene00008851	5972.14	1.34239	0.223552	1.88552e-10	8.64964e-09	F15B9.8	other	protein_coding
WBGene00008396	0.147669	-0.023289	0.430306	0.82938		D1086.9	other	protein_coding
WBGene00008407	472.384	0.269538	0.208643	0.140677	0.256918	D2023.3	other	protein_coding
WBGene00015828	186.818	1.3409	0.252836	1.11631e-08	3.44939e-07	math-14	IPR	protein_coding
WBGene00001242	1647.96	1.34075	0.264759	4.02512e-08	1.09169e-06	elo-4	other	protein_coding
WBGene00008831	291.555	1.34061	0.198756	1.58932e-12	1.0337e-10	F14H3.12	other	protein_coding
WBGene00008441	256.851	-0.232404	0.202248	0.192164	0.323973	usp-50	other	protein_coding
WBGene00008442	815.808	0.105968	0.160549	0.474506	0.611587	E01B7.2	other	protein_coding
WBGene00019331	13.7056	1.34008	0.739398	0.00422385	0.0175302	dos-3	other	protein_coding
WBGene00008453	473.348	0.17228	0.193277	0.320041	0.46577	E02A10.3	other	protein_coding
WBGene00008454	347.975	0.0775808	0.165366	0.612319	0.724353	E02A10.4	other	protein_coding
WBGene00012433	9298.55	1.33764	0.194784	6.83137e-13	4.74057e-11	Y11D7A.9	other	protein_coding
WBGene00004998	3375.16	1.33559	0.236261	1.58576e-09	5.92923e-08	spp-13	other	protein_coding
WBGene00008522	107.035	-0.1462	0.239171	0.462105	0.600484	nlp-59	other	protein_coding
WBGene00008550	14.2773	0.282659	0.427763	0.217945	0.353866	F07B10.4	other	protein_coding
WBGene00008551	21.4195	0.00585184	0.346857	0.979445	0.986857	lgc-36	other	protein_coding
WBGene00008552	1.15213	0.0639461	0.427179	0.48615		srsx-31	other	protein_coding
WBGene00008556	4.62127	-0.164535	0.437826	0.301473		F07D3.3	other	protein_coding
WBGene00008574	0.512651	0.0209073	0.427301	0.733931		srbc-61	other	protein_coding
WBGene00008575	17.4632	0.181565	0.390108	0.391037	0.536126	scl-24	other	protein_coding
WBGene00008590	0.62905	0.00010724	0.426499	0.996785		F08H9.2	other	protein_coding
WBGene00008591	6.6175	0.122719	0.399356	0.504196		F08H9.3	other	protein_coding
WBGene00008592	4.69268	0.0165924	0.393688	0.919064		F08H9.4	other	protein_coding
WBGene00000302	80.3575	1.33494	0.287799	3.43521e-07	7.43175e-06	cav-2	other	protein_coding
WBGene00013364	58.0997	1.33271	0.357499	1.7535e-05	0.000217106	Y60A3A.16	other	protein_coding
WBGene00044300	39.1781	1.3291	0.489544	0.000516917	0.00337273	D1022.9	other	protein_coding
WBGene00007868	1921.28	1.3283	0.183293	4.59079e-14	3.81641e-12	C32H11.5	other	protein_coding
WBGene00008597	31.9437	0.201869	0.325848	0.3741	0.519427	clec-55	other	protein_coding
WBGene00008615	5.27725	0.0189367	0.394196	0.9073		ifas-2	IPR	protein_coding
WBGene00008616	33.923	0.0883766	0.301493	0.685122	0.781463	fbxa-44	other	protein_coding
WBGene00008617	1.87537	-0.0502568	0.422171	0.617361		F09C6.3	IPR	protein_coding
WBGene00008618	1.44396	-0.00863341	0.419459	0.926726		fbxa-45	other	protein_coding
WBGene00008619	0.333621	0.00261382	0.428141	0.983279		nhr-262	other	protein_coding
WBGene00008620	1.6512	0.000719597	0.418482	0.995244		F09C6.10	other	protein_coding
WBGene00008627	1.13043	0.0962691	0.438819	0.240795		hpx-2	other	protein_coding
WBGene00013614	35.0206	1.32388	0.512702	0.000758141	0.00454104		other	pseudogene
WBGene00020066	38.5796	1.32285	0.4302	0.000179638	0.00146002	dhhc-5	other	protein_coding
WBGene00008630	10.2284	0.00694813	0.367836	0.973062	0.983009	nhr-175	other	protein_coding
WBGene00011665	480.851	1.32272	0.252584	1.68196e-08	5.00827e-07	T09F5.1	other	protein_coding
WBGene00020484	65.8657	1.3197	0.353781	1.76425e-05	0.000217852	T13C5.3	other	protein_coding
WBGene00001719	816.849	1.31495	0.30139	1.23736e-06	2.27943e-05	grl-10	other	protein_coding
WBGene00008634	174.308	-0.291456	0.293573	0.193183	0.325289	F10A3.4	other	protein_coding
WBGene00008635	3.42574	0.0812073	0.414315	0.563061			other	pseudogene
WBGene00008636	3.97416	-0.0747922	0.416369	0.570688		F10A3.11	other	protein_coding
WBGene00008637	0.315194	-0.0291966	0.431024	0.664816		F10A3.12	other	protein_coding
WBGene00008638	0						other	pseudogene
WBGene00008644	620.384	-0.209718	0.187782	0.212795	0.347868	F10C2.3	other	protein_coding
WBGene00022577	889.969	1.30706	0.233581	2.29339e-09	8.12963e-08	nstp-3	other	protein_coding
WBGene00008646	597.323	-0.158674	0.214243	0.391915	0.536879	F10C2.5	other	protein_coding
WBGene00008439	537.234	1.30472	0.176502	1.60337e-14	1.41937e-12	mfb-1	other	protein_coding
WBGene00004264	581.154	1.30355	0.170024	1.92792e-15	1.97334e-13	qua-1	other	protein_coding
WBGene00007871	1312.38	1.30265	0.202534	1.36512e-11	7.65636e-10	C32H11.8	other	protein_coding
WBGene00008671	1.31997	0.0489237	0.422539	0.619971		F11A5.3	other	protein_coding
WBGene00008672	1.64259	0.100644	0.437275	0.286683		F11A5.4	other	protein_coding
WBGene00010945	844.096	1.30207	0.167568	8.7039e-16	9.31659e-14	chil-13	other	protein_coding
WBGene00008675	0.147669	-0.023289	0.430306	0.82938		irld-26	other	protein_coding
WBGene00008676	19.2623	0.682325	0.537036	0.0308517	0.0819959	oac-15	other	protein_coding
WBGene00008677	207.398	0.197239	0.195595	0.257509	0.398528	F11A5.9	other	protein_coding
WBGene00008678	12.5512	0.0113776	0.373427	0.95348	0.970875	stdh-2	other	protein_coding
WBGene00008679	1.031	-0.00210763	0.423711	0.97737		F11A5.13	other	protein_coding
WBGene00008680	8.29683	0.0952597	0.40163	0.574907	0.695057	F11A5.15	other	protein_coding
WBGene00008696	0.338205	0.0293313	0.431018	0.632383		clec-255	other	protein_coding
WBGene00008698	2.22638	0.231002	0.519563	0.0129939		F11D11.3	other	protein_coding
WBGene00008699	0					F11D11.4	other	protein_coding
WBGene00008700	0					clec-254	other	protein_coding
WBGene00008701	0					F11D11.6	other	protein_coding
WBGene00008702	0.371903	0.0298531	0.431103	0.610547		clec-252	other	protein_coding
WBGene00008703	0					clec-251	other	protein_coding
WBGene00008724	0.495133	0.0448273	0.432514	0.457792		F13A7.1	other	protein_coding
WBGene00008725	0.316772	0.00143247	0.428209	0.983593		F13A7.7	other	protein_coding
WBGene00018110	10.7503	1.30079	0.845293	0.00666426	0.024935	F36H9.1	other	protein_coding
WBGene00011797	11.1484	1.29965	1.02108	0.00847846	0.0300254	T16G1.3	other	protein_coding
WBGene00008728	8.80884	0.0786107	0.378829	0.680907	0.778336	sre-36	other	protein_coding
WBGene00008788	1.26178	-0.0561543	0.428336	0.485113		F14D7.1	other	protein_coding
WBGene00008789	0					F14D7.2	other	protein_coding
[truncated: 44,935 more rows]

## Sheet: CMTR-1(-); eol-1(+) DEG BT
	Biotype	Total genes	Total DEGs	P	Upregulated	P	Downregulated	P
	all	28788	5351	-	1953	-	3398	-
	antisense_RNA	100	5	0.999	5	0.689	-	-
	lincRNA	193	11	1	9	0.84	2	1
	miRNA	260	8	1	7	0.992	1	1
	ncRNA	7764	64	1	56	1	8	1
	piRNA	15363	25	1	20	1	5	1
	protein_coding	19997	5132	<0.001	1788	<0.001	3344	<0.001
	pseudogene	2126	87	1	52	1	35	1
	rRNA	22	-	-	-	-	-	-
	snoRNA	346	12	1	9	0.998	3	1
	snRNA	129	1	1	1	0.993	-	-
	tRNA	634	6	1	6	1	-	-
	P-values are from one-sided proportion enrichment tests (chi-square)

## Sheet: CMTR-1(-); eol-1(+) GO enrchmnt
ALL DEGs
ID	Description	GeneRatio	BgRatio	pvalue	p.adjust	qvalue	geneID	Count
GO:0019752	carboxylic acid metabolic process	224/3139	418/9723	3.16093e-20	7.21429e-17	5.95351e-17	WBGene00001397/WBGene00003816/WBGene00003844/WBGene00004060/WBGene00004062/WBGene00004258/WBGene00005022/WBGene00006418/WBGene00006935/WBGene00007150/WBGene00007234/WBGene00007236/WBGene00007363/WBGene00007756/WBGene00008629/WBGene00009048/WBGene00009082/WBGene00009973/WBGene00010425/WBGene00011088/WBGene00011089/WBGene00011436/WBGene00012142/WBGene00012316/WBGene00013358/WBGene00014098/WBGene000…	224
GO:0043604	amide biosynthetic process	214/3139	414/9723	5.4754e-17	4.22017e-14	3.48264e-14	WBGene00000940/WBGene00001423/WBGene00001482/WBGene00003816/WBGene00004413/WBGene00004422/WBGene00004485/WBGene00004496/WBGene00006499/WBGene00006935/WBGene00007150/WBGene00007587/WBGene00008452/WBGene00008670/WBGene00008920/WBGene00009082/WBGene00009771/WBGene00010094/WBGene00010405/WBGene00011517/WBGene00012697/WBGene00013898/WBGene00014112/WBGene00015425/WBGene00016496/WBGene00018398/WBGene000…	214
GO:0006518	peptide metabolic process	208/3139	409/9723	1.49432e-15	9.21396e-13	7.60372e-13	WBGene00000940/WBGene00001172/WBGene00001423/WBGene00001482/WBGene00004413/WBGene00004422/WBGene00004485/WBGene00004496/WBGene00006499/WBGene00006935/WBGene00007587/WBGene00008452/WBGene00008670/WBGene00008920/WBGene00009771/WBGene00010094/WBGene00010405/WBGene00012697/WBGene00012776/WBGene00013492/WBGene00013898/WBGene00014112/WBGene00015425/WBGene00016496/WBGene00018426/WBGene00019353/WBGene000…	208
GO:0022613	ribonucleoprotein complex biogenesis	132/3139	258/9723	1.55443e-10	4.35665e-08	3.59528e-08	WBGene00001423/WBGene00002078/WBGene00004485/WBGene00004496/WBGene00006489/WBGene00007617/WBGene00009966/WBGene00010627/WBGene00011538/WBGene00012692/WBGene00013343/WBGene00015461/WBGene00016496/WBGene00017605/WBGene00017768/WBGene00019762/WBGene00020389/WBGene00020705/WBGene00022021/WBGene00004419/WBGene00004448/WBGene00004474/WBGene00004477/WBGene00007111/WBGene00009132/WBGene00009211/WBGene000…	132
GO:0007010	cytoskeleton organization	209/3139	455/9723	3.53755e-10	9.08855e-08	7.50022e-08	WBGene00000064/WBGene00000200/WBGene00000228/WBGene00000257/WBGene00000552/WBGene00000838/WBGene00000868/WBGene00001513/WBGene00001829/WBGene00001830/WBGene00002055/WBGene00002215/WBGene00002632/WBGene00003160/WBGene00003515/WBGene00006311/WBGene00006437/WBGene00006589/WBGene00006803/WBGene00006836/WBGene00009059/WBGene00009098/WBGene00009385/WBGene00010259/WBGene00011647/WBGene00012532/WBGene000…	209
GO:0007276	gamete generation	138/3139	279/9723	1.16389e-09	2.76022e-07	2.27784e-07	WBGene00000534/WBGene00000868/WBGene00001482/WBGene00002215/WBGene00003515/WBGene00004975/WBGene00006623/WBGene00007554/WBGene00011647/WBGene00013355/WBGene00013862/WBGene00016045/WBGene00023417/WBGene00000018/WBGene00000441/WBGene00002190/WBGene00003495/WBGene00004789/WBGene00007772/WBGene00018857/WBGene00000816/WBGene00000818/WBGene00000865/WBGene00000942/WBGene00001411/WBGene00001983/WBGene000…	138
GO:0140694	non-membrane-bounded organelle assembly	89/3139	163/9723	2.57332e-09	5.28902e-07	4.36471e-07	WBGene00000257/WBGene00000838/WBGene00001829/WBGene00001830/WBGene00003160/WBGene00003515/WBGene00004496/WBGene00006589/WBGene00006836/WBGene00007554/WBGene00007617/WBGene00009385/WBGene00012692/WBGene00019064/WBGene00302980/WBGene00003495/WBGene00003514/WBGene00006588/WBGene00006764/WBGene00006810/WBGene00006825/WBGene00018522/WBGene00002228/WBGene00004357/WBGene00004474/WBGene00006759/WBGene000…	89
GO:0010629	negative regulation of gene expression	148/3139	309/9723	4.88598e-09	9.41466e-07	7.76934e-07	WBGene00000552/WBGene00000940/WBGene00001423/WBGene00001482/WBGene00002055/WBGene00003222/WBGene00004502/WBGene00006499/WBGene00009966/WBGene00010260/WBGene00011324/WBGene00019971/WBGene00021613/WBGene00045308/WBGene00045401/WBGene00002050/WBGene00002052/WBGene00002056/WBGene00002057/WBGene00002067/WBGene00002285/WBGene00002988/WBGene00003407/WBGene00003485/WBGene00003828/WBGene00003970/WBGene000…	148
GO:0034660	ncRNA metabolic process	161/3139	343/9723	6.28542e-09	1.13988e-06	9.40672e-07	WBGene00001423/WBGene00004248/WBGene00004485/WBGene00006489/WBGene00006613/WBGene00006935/WBGene00007101/WBGene00007237/WBGene00007617/WBGene00009770/WBGene00009966/WBGene00010260/WBGene00012692/WBGene00015450/WBGene00015461/WBGene00017605/WBGene00017608/WBGene00019353/WBGene00019971/WBGene00020389/WBGene00020705/WBGene00022021/WBGene00001336/WBGene00001983/WBGene00002001/WBGene00002152/WBGene000…	161
GO:0045087	innate immune response	134/3139	277/9723	1.21479e-08	1.97116e-06	1.62668e-06	WBGene00000558/WBGene00000795/WBGene00001834/WBGene00003090/WBGene00003091/WBGene00003092/WBGene00003096/WBGene00003647/WBGene00003705/WBGene00003771/WBGene00004809/WBGene00007153/WBGene00007440/WBGene00007717/WBGene00007807/WBGene00008234/WBGene00008336/WBGene00008726/WBGene00008900/WBGene00008988/WBGene00009426/WBGene00009429/WBGene00009431/WBGene00009710/WBGene00009805/WBGene00009973/WBGene000…	134
GO:0044248	cellular catabolic process	219/3139	498/9723	1.41828e-08	2.08217e-06	1.71828e-06	WBGene00000795/WBGene00000940/WBGene00001578/WBGene00003954/WBGene00004060/WBGene00004062/WBGene00004256/WBGene00006418/WBGene00006499/WBGene00009973/WBGene00010019/WBGene00010425/WBGene00011089/WBGene00011625/WBGene00012776/WBGene00013358/WBGene00013492/WBGene00016511/WBGene00017765/WBGene00018426/WBGene00019476/WBGene00019478/WBGene00019599/WBGene00020950/WBGene00021613/WBGene00022393/WBGene000…	219
GO:0006952	defense response	187/3139	416/9723	2.39473e-08	3.05307e-06	2.51951e-06	WBGene00000558/WBGene00000795/WBGene00000915/WBGene00001834/WBGene00002015/WBGene00002018/WBGene00003090/WBGene00003091/WBGene00003092/WBGene00003096/WBGene00003374/WBGene00003647/WBGene00003705/WBGene00003765/WBGene00003771/WBGene00004809/WBGene00006418/WBGene00007097/WBGene00007153/WBGene00007395/WBGene00007440/WBGene00007717/WBGene00007807/WBGene00008233/WBGene00008234/WBGene00008336/WBGene000…	187
GO:0002119	nematode larval development	207/3139	469/9723	2.5359e-08	3.05307e-06	2.51951e-06	WBGene00000915/WBGene00001089/WBGene00001172/WBGene00001834/WBGene00002118/WBGene00002215/WBGene00002637/WBGene00003242/WBGene00004032/WBGene00004195/WBGene00004740/WBGene00004928/WBGene00005022/WBGene00006437/WBGene00006443/WBGene00006523/WBGene00006589/WBGene00006803/WBGene00006815/WBGene00006874/WBGene00009059/WBGene00010425/WBGene00011517/WBGene00011647/WBGene00012524/WBGene00013766/WBGene000…	207
GO:0043207	response to external biotic stimulus	185/3139	414/9723	4.86052e-08	4.995e-06	4.12206e-06	WBGene00000558/WBGene00000795/WBGene00000915/WBGene00001834/WBGene00002015/WBGene00002018/WBGene00003090/WBGene00003091/WBGene00003092/WBGene00003096/WBGene00003374/WBGene00003647/WBGene00003705/WBGene00003765/WBGene00003771/WBGene00004809/WBGene00006418/WBGene00007097/WBGene00007153/WBGene00007395/WBGene00007440/WBGene00007717/WBGene00007807/WBGene00008233/WBGene00008234/WBGene00008336/WBGene000…	185
GO:0007281	germ cell development	97/3139	191/9723	6.81085e-08	6.36299e-06	5.25098e-06	WBGene00000534/WBGene00000868/WBGene00001482/WBGene00004975/WBGene00006623/WBGene00007554/WBGene00011647/WBGene00013862/WBGene00016045/WBGene00023417/WBGene00000441/WBGene00002190/WBGene00007772/WBGene00018857/WBGene00000816/WBGene00000818/WBGene00000865/WBGene00001983/WBGene00002001/WBGene00002074/WBGene00002245/WBGene00003030/WBGene00003150/WBGene00003218/WBGene00003992/WBGene00004374/WBGene000…	97
GO:0051647	nucleus localization	27/3139	36/9723	1.73642e-07	1.52954e-05	1.26224e-05	WBGene00000868/WBGene00002055/WBGene00002215/WBGene00006815/WBGene00013862/WBGene00016045/WBGene00002050/WBGene00002052/WBGene00002056/WBGene00002057/WBGene00002067/WBGene00003485/WBGene00001017/WBGene00003920/WBGene00010272/WBGene00002053/WBGene00002054/WBGene00006997/WBGene00011994/WBGene00000140/WBGene00000962/WBGene00003052/WBGene00011230/WBGene00003047/WBGene00003829/WBGene00006840/WBGene000…	27
GO:0006338	chromatin remodeling	69/3139	128/9723	3.02212e-07	2.38902e-05	1.97151e-05	WBGene00001581/WBGene00001852/WBGene00001875/WBGene00002055/WBGene00002637/WBGene00003222/WBGene00006523/WBGene00008218/WBGene00008944/WBGene00010851/WBGene00012824/WBGene00000482/WBGene00002050/WBGene00002052/WBGene00002056/WBGene00002057/WBGene00002067/WBGene00003485/WBGene00004106/WBGene00004745/WBGene00006524/WBGene00010199/WBGene00017423/WBGene00020496/WBGene00001085/WBGene00001827/WBGene000…	69
GO:0034248	regulation of amide metabolic process	70/3139	132/9723	5.68167e-07	4.17062e-05	3.44176e-05	WBGene00000940/WBGene00001423/WBGene00001482/WBGene00006499/WBGene00007587/WBGene00015425/WBGene00019971/WBGene00002060/WBGene00002285/WBGene00003970/WBGene00004245/WBGene00015547/WBGene00016661/WBGene00001579/WBGene00004804/WBGene00007762/WBGene00010556/WBGene00017641/WBGene00019537/WBGene00022232/WBGene00023421/WBGene00000935/WBGene00001225/WBGene00001230/WBGene00001401/WBGene00001402/WBGene000…	70
GO:0009792	embryo development ending in birth or egg hatching	139/3139	305/9723	5.98562e-07	4.22819e-05	3.48927e-05	WBGene00000064/WBGene00000552/WBGene00001089/WBGene00001834/WBGene00002632/WBGene00003159/WBGene00003160/WBGene00003242/WBGene00005022/WBGene00006311/WBGene00006437/WBGene00010425/WBGene00044637/WBGene00302980/WBGene00000100/WBGene00000157/WBGene00000161/WBGene00000422/WBGene00001130/WBGene00001149/WBGene00002060/WBGene00002280/WBGene00004749/WBGene00015547/WBGene00000123/WBGene00001093/WBGene000…	139
GO:0006099	tricarboxylic acid cycle	22/3139	28/9723	6.27378e-07	4.29823e-05	3.54707e-05	WBGene00007150/WBGene00014098/WBGene00018491/WBGene00020950/WBGene00000040/WBGene00007350/WBGene00007942/WBGene00007993/WBGene00009812/WBGene00015391/WBGene00016995/WBGene00010317/WBGene00020679/WBGene00006433/WBGene00009664/WBGene00016266/WBGene00016392/WBGene00000041/WBGene00000833/WBGene00001503/WBGene00003162/WBGene00009440	22
GO:0006417	regulation of translation	68/3139	128/9723	7.5342e-07	5.04955e-05	4.16708e-05	WBGene00000940/WBGene00001423/WBGene00001482/WBGene00006499/WBGene00007587/WBGene00015425/WBGene00019971/WBGene00002060/WBGene00002285/WBGene00003970/WBGene00004245/WBGene00015547/WBGene00001579/WBGene00004804/WBGene00007762/WBGene00010556/WBGene00017641/WBGene00019537/WBGene00022232/WBGene00023421/WBGene00000935/WBGene00001225/WBGene00001230/WBGene00001401/WBGene00001402/WBGene00002063/WBGene000…	68
GO:0007097	nuclear migration	25/3139	34/9723	9.49181e-07	5.97209e-05	4.9284e-05	WBGene00000868/WBGene00002055/WBGene00002215/WBGene00006815/WBGene00013862/WBGene00002050/WBGene00002052/WBGene00002056/WBGene00002057/WBGene00002067/WBGene00003485/WBGene00001017/WBGene00003920/WBGene00002053/WBGene00002054/WBGene00006997/WBGene00011994/WBGene00000140/WBGene00000962/WBGene00003052/WBGene00011230/WBGene00003047/WBGene00003829/WBGene00006840/WBGene00010796	25
GO:0097435	supramolecular fiber organization	99/3139	205/9723	1.07794e-06	6.64657e-05	5.48501e-05	WBGene00000200/WBGene00000838/WBGene00001830/WBGene00003515/WBGene00006589/WBGene00006803/WBGene00006836/WBGene00009059/WBGene00010259/WBGene00011647/WBGene00012532/WBGene00013082/WBGene00016045/WBGene00019064/WBGene00020553/WBGene00020808/WBGene00302980/WBGene00000072/WBGene00000083/WBGene00002037/WBGene00002039/WBGene00003171/WBGene00003495/WBGene00003514/WBGene00004121/WBGene00004317/WBGene000…	99
GO:0007059	chromosome segregation	90/3139	183/9723	1.2401e-06	7.4965e-05	6.1864e-05	WBGene00000257/WBGene00000868/WBGene00001829/WBGene00001830/WBGene00001864/WBGene00003159/WBGene00003160/WBGene00004738/WBGene00004747/WBGene00006375/WBGene00006376/WBGene00006523/WBGene00010425/WBGene00018522/WBGene00001017/WBGene00001085/WBGene00001867/WBGene00002228/WBGene00004333/WBGene00010556/WBGene00013223/WBGene00017641/WBGene00017643/WBGene00019953/WBGene00000383/WBGene00000411/WBGene000…	90
GO:0010558	negative regulation of macromolecule biosynthetic process	201/3139	474/9723	1.39238e-06	7.80492e-05	6.44092e-05	WBGene00000552/WBGene00000940/WBGene00001423/WBGene00001482/WBGene00001834/WBGene00002055/WBGene00002637/WBGene00003222/WBGene00004502/WBGene00004747/WBGene00006499/WBGene00009224/WBGene00009966/WBGene00010260/WBGene00010867/WBGene00011324/WBGene00019971/WBGene00021613/WBGene00045308/WBGene00045401/WBGene00045419/WBGene00000482/WBGene00000902/WBGene00000908/WBGene00001251/WBGene00002050/WBGene000…	201
GO:0031327	negative regulation of cellular biosynthetic process	204/3139	483/9723	1.61873e-06	8.75532e-05	7.22523e-05	WBGene00000552/WBGene00000940/WBGene00001423/WBGene00001482/WBGene00001834/WBGene00002055/WBGene00002637/WBGene00003222/WBGene00004502/WBGene00004747/WBGene00006499/WBGene00009224/WBGene00009966/WBGene00010260/WBGene00010867/WBGene00011324/WBGene00019971/WBGene00021613/WBGene00045308/WBGene00045401/WBGene00045419/WBGene00000482/WBGene00000902/WBGene00000908/WBGene00001251/WBGene00002050/WBGene000…	204
GO:0009890	negative regulation of biosynthetic process	205/3139	486/9723	1.69997e-06	8.9063e-05	7.34983e-05	WBGene00000552/WBGene00000940/WBGene00001423/WBGene00001482/WBGene00001834/WBGene00002055/WBGene00002637/WBGene00003222/WBGene00004502/WBGene00004747/WBGene00006499/WBGene00009224/WBGene00009966/WBGene00010260/WBGene00010867/WBGene00011324/WBGene00019971/WBGene00021613/WBGene00045308/WBGene00045401/WBGene00045419/WBGene00000482/WBGene00000902/WBGene00000908/WBGene00001251/WBGene00002050/WBGene000…	205
GO:0055001	muscle cell development	35/3139	55/9723	1.70442e-06	8.9063e-05	7.34983e-05	WBGene00000228/WBGene00000838/WBGene00001830/WBGene00003515/WBGene00006589/WBGene00006836/WBGene00019064/WBGene00302980/WBGene00003495/WBGene00003514/WBGene00006588/WBGene00006764/WBGene00006810/WBGene00006825/WBGene00017472/WBGene00004357/WBGene00006759/WBGene00006814/WBGene00004790/WBGene00006495/WBGene00006787/WBGene00000812/WBGene00001115/WBGene00002348/WBGene00003183/WBGene00003934/WBGene000…	35
GO:0071824	protein-DNA complex organization	107/3139	229/9723	2.89596e-06	0.000137357	0.000113353	WBGene00001581/WBGene00001829/WBGene00001834/WBGene00001852/WBGene00001875/WBGene00002055/WBGene00002637/WBGene00003222/WBGene00006523/WBGene00008143/WBGene00008218/WBGene00008944/WBGene00010851/WBGene00012824/WBGene00000482/WBGene00002050/WBGene00002052/WBGene00002056/WBGene00002057/WBGene00002067/WBGene00003485/WBGene00004106/WBGene00004745/WBGene00006393/WBGene00006524/WBGene00010199/WBGene000…	107
GO:0000070	mitotic sister chromatid segregation	49/3139	87/9723	2.97044e-06	0.000138755	0.000114506	WBGene00000257/WBGene00000868/WBGene00001829/WBGene00001830/WBGene00003159/WBGene00003160/WBGene00004738/WBGene00004747/WBGene00010425/WBGene00018522/WBGene00001085/WBGene00013223/WBGene00017641/WBGene00017643/WBGene00019953/WBGene00000383/WBGene00000411/WBGene00000804/WBGene00001281/WBGene00002994/WBGene00003367/WBGene00003789/WBGene00006988/WBGene00010785/WBGene00015515/WBGene00017132/WBGene000…	49
GO:0010927	cellular component assembly involved in morphogenesis	33/3139	52/9723	3.68669e-06	0.000164726	0.000135938	WBGene00000838/WBGene00001830/WBGene00003515/WBGene00006589/WBGene00006836/WBGene00019064/WBGene00302980/WBGene00003495/WBGene00003514/WBGene00006588/WBGene00006764/WBGene00006810/WBGene00006825/WBGene00004357/WBGene00006759/WBGene00006814/WBGene00004790/WBGene00006495/WBGene00006787/WBGene00001115/WBGene00002348/WBGene00003183/WBGene00003934/WBGene00006754/WBGene00006789/WBGene00006820/WBGene000…	33
GO:0048513	animal organ development	183/3139	431/9723	3.78064e-06	0.00016651	0.000137411	WBGene00001089/WBGene00001834/WBGene00002632/WBGene00002637/WBGene00003248/WBGene00003738/WBGene00004216/WBGene00004256/WBGene00005022/WBGene00006523/WBGene00006589/WBGene00006760/WBGene00006815/WBGene00006836/WBGene00006874/WBGene00009059/WBGene00012524/WBGene00013082/WBGene00013862/WBGene00016045/WBGene00016782/WBGene00017606/WBGene00017607/WBGene00000393/WBGene00000482/WBGene00000961/WBGene000…	183
GO:0051246	regulation of protein metabolic process	162/3139	375/9723	4.14861e-06	0.000180143	0.000148661	WBGene00000534/WBGene00000868/WBGene00000915/WBGene00000940/WBGene00001423/WBGene00001482/WBGene00003242/WBGene00003374/WBGene00004501/WBGene00004502/WBGene00005644/WBGene00006499/WBGene00007428/WBGene00007587/WBGene00009049/WBGene00009328/WBGene00011195/WBGene00011328/WBGene00011330/WBGene00013481/WBGene00013606/WBGene00015425/WBGene00015426/WBGene00016099/WBGene00017311/WBGene00019476/WBGene000…	162
GO:0022618	protein-RNA complex assembly	52/3139	95/9723	4.70649e-06	0.000193468	0.000159657	WBGene00004496/WBGene00006489/WBGene00007617/WBGene00009966/WBGene00012692/WBGene00013343/WBGene00016496/WBGene00017768/WBGene00019762/WBGene00004474/WBGene00009132/WBGene00009320/WBGene00017238/WBGene00019543/WBGene00020284/WBGene00020687/WBGene00021655/WBGene00001225/WBGene00001230/WBGene00001340/WBGene00004416/WBGene00004421/WBGene00004916/WBGene00012896/WBGene00015920/WBGene00001226/WBGene000…	52
GO:0071826	protein-RNA complex organization	53/3139	98/9723	6.15658e-06	0.000246503	0.000203424	WBGene00004496/WBGene00006489/WBGene00007617/WBGene00009966/WBGene00012692/WBGene00013343/WBGene00016496/WBGene00017768/WBGene00019762/WBGene00004474/WBGene00009132/WBGene00009320/WBGene00017238/WBGene00019543/WBGene00020284/WBGene00020687/WBGene00021655/WBGene00001225/WBGene00001230/WBGene00001340/WBGene00003393/WBGene00004416/WBGene00004421/WBGene00004916/WBGene00012896/WBGene00015920/WBGene000…	53
GO:0010608	post-transcriptional regulation of gene expression	94/3139	199/9723	6.53314e-06	0.000254958	0.000210401	WBGene00000940/WBGene00001423/WBGene00001482/WBGene00006499/WBGene00007587/WBGene00015425/WBGene00019971/WBGene00002060/WBGene00002285/WBGene00003407/WBGene00003970/WBGene00003998/WBGene00004245/WBGene00015547/WBGene00018857/WBGene00019862/WBGene00001090/WBGene00001579/WBGene00002245/WBGene00004804/WBGene00007207/WBGene00007762/WBGene00010556/WBGene00017641/WBGene00019537/WBGene00022232/WBGene000…	94
GO:0030239	myofibril assembly	32/3139	51/9723	7.35795e-06	0.000283557	0.000234002	WBGene00000838/WBGene00001830/WBGene00003515/WBGene00006589/WBGene00006836/WBGene00019064/WBGene00302980/WBGene00003495/WBGene00003514/WBGene00006588/WBGene00006764/WBGene00006810/WBGene00006825/WBGene00004357/WBGene00006759/WBGene00006814/WBGene00004790/WBGene00006495/WBGene00006787/WBGene00001115/WBGene00002348/WBGene00003183/WBGene00003934/WBGene00006754/WBGene00006789/WBGene00006820/WBGene000…	32
GO:0044282	small molecule catabolic process	83/3139	174/9723	1.41171e-05	0.000512036	0.000422552	WBGene00004060/WBGene00004062/WBGene00009973/WBGene00010425/WBGene00011089/WBGene00013358/WBGene00016511/WBGene00017765/WBGene00019599/WBGene00020950/WBGene00020962/WBGene00000391/WBGene00001149/WBGene00001790/WBGene00007129/WBGene00008354/WBGene00009813/WBGene00010336/WBGene00015778/WBGene00015783/WBGene00016103/WBGene00016294/WBGene00016644/WBGene00017048/WBGene00018986/WBGene00019620/WBGene000…	83
GO:0009156	ribonucleoside monophosphate biosynthetic process	17/3139	22/9723	1.89142e-05	0.000670259	0.000553123	WBGene00016509/WBGene00018174/WBGene00007089/WBGene00008948/WBGene00011128/WBGene00011224/WBGene00020682/WBGene00004259/WBGene00010912/WBGene00015116/WBGene00016415/WBGene00003581/WBGene00011064/WBGene00020932/WBGene00008654/WBGene00011559/WBGene00022817	17
GO:0098813	nuclear chromosome segregation	72/3139	148/9723	2.2466e-05	0.000761128	0.000628112	WBGene00000257/WBGene00000868/WBGene00001829/WBGene00001830/WBGene00001864/WBGene00003159/WBGene00003160/WBGene00004738/WBGene00004747/WBGene00006375/WBGene00006376/WBGene00010425/WBGene00018522/WBGene00001085/WBGene00001867/WBGene00002228/WBGene00004333/WBGene00013223/WBGene00017641/WBGene00017643/WBGene00019953/WBGene00000383/WBGene00000411/WBGene00000804/WBGene00001281/WBGene00002994/WBGene000…	72
GO:0000212	meiotic spindle organization	14/3139	17/9723	3.05781e-05	0.000982004	0.000810387	WBGene00001829/WBGene00001830/WBGene00002228/WBGene00002363/WBGene00006994/WBGene00000275/WBGene00000386/WBGene00003183/WBGene00008107/WBGene00000549/WBGene00000837/WBGene00002219/WBGene00002231/WBGene00006540	14
GO:0009395	phospholipid catabolic process	14/3139	17/9723	3.05781e-05	0.000982004	0.000810387	WBGene00022393/WBGene00000212/WBGene00004036/WBGene00008607/WBGene00000213/WBGene00000211/WBGene00004038/WBGene00004040/WBGene00011511/WBGene00019747/WBGene00011037/WBGene00012544/WBGene00018131/WBGene00021852	14
GO:0035966	response to topologically incorrect protein	95/3139	208/9723	3.19955e-05	0.00101693	0.000839208	WBGene00000024/WBGene00000027/WBGene00000029/WBGene00000030/WBGene00000031/WBGene00000514/WBGene00000802/WBGene00001037/WBGene00001834/WBGene00002010/WBGene00002015/WBGene00002017/WBGene00002018/WBGene00002019/WBGene00002020/WBGene00004099/WBGene00004759/WBGene00006801/WBGene00011535/WBGene00013878/WBGene00015660/WBGene00018292/WBGene00020613/WBGene00021979/WBGene00000032/WBGene00000033/WBGene000…	95
GO:0000278	mitotic cell cycle	139/3139	325/9723	3.61127e-05	0.00113608	0.000937535	WBGene00000064/WBGene00000257/WBGene00000387/WBGene00000868/WBGene00001513/WBGene00001829/WBGene00001830/WBGene00001874/WBGene00002985/WBGene00003155/WBGene00003159/WBGene00003160/WBGene00003405/WBGene00004738/WBGene00004747/WBGene00008921/WBGene00010425/WBGene00012835/WBGene00013862/WBGene00018285/WBGene00003171/WBGene00013917/WBGene00018522/WBGene00019321/WBGene00000419/WBGene00000865/WBGene000…	139
GO:0051604	protein maturation	110/3139	248/9723	3.8011e-05	0.00118372	0.000976849	WBGene00000534/WBGene00000802/WBGene00000883/WBGene00000915/WBGene00001037/WBGene00001172/WBGene00001406/WBGene00001428/WBGene00001431/WBGene00002010/WBGene00002015/WBGene00002016/WBGene00002018/WBGene00002019/WBGene00003248/WBGene00004975/WBGene00016060/WBGene00020391/WBGene00020719/WBGene00000884/WBGene00001025/WBGene00001690/WBGene00001984/WBGene00002007/WBGene00002023/WBGene00002024/WBGene000…	110
GO:0030968	endoplasmic reticulum unfolded protein response	77/3139	164/9723	5.62595e-05	0.0016363	0.00135034	WBGene00000024/WBGene00000027/WBGene00000029/WBGene00000030/WBGene00000031/WBGene00000514/WBGene00000802/WBGene00002015/WBGene00002017/WBGene00002018/WBGene00002019/WBGene00002020/WBGene00004099/WBGene00004759/WBGene00006801/WBGene00011535/WBGene00015660/WBGene00018292/WBGene00020613/WBGene00021979/WBGene00000032/WBGene00000033/WBGene00001025/WBGene00002007/WBGene00003554/WBGene00003877/WBGene000…	77
GO:0051664	nuclear pore localization	12/3139	14/9723	5.68597e-05	0.0016383	0.00135199	WBGene00002055/WBGene00002050/WBGene00002052/WBGene00002056/WBGene00002057/WBGene00002067/WBGene00003485/WBGene00002053/WBGene00002054/WBGene00001214/WBGene00003052/WBGene00003796	12
GO:0048285	organelle fission	97/3139	216/9723	6.01055e-05	0.00171579	0.00141594	WBGene00000257/WBGene00000868/WBGene00001829/WBGene00001830/WBGene00001864/WBGene00001874/WBGene00002215/WBGene00003159/WBGene00003160/WBGene00004373/WBGene00004738/WBGene00004747/WBGene00006375/WBGene00006376/WBGene00010425/WBGene00018522/WBGene00001085/WBGene00001093/WBGene00001867/WBGene00002074/WBGene00002214/WBGene00002228/WBGene00002363/WBGene00004333/WBGene00010272/WBGene00010556/WBGene000…	97
GO:0050801	monoatomic ion homeostasis	65/3139	134/9723	6.18205e-05	0.0017279	0.00142593	WBGene00000539/WBGene00001137/WBGene00001177/WBGene00004037/WBGene00006442/WBGene00006801/WBGene00006812/WBGene00007586/WBGene00013025/WBGene00015660/WBGene00017062/WBGene00021975/WBGene00000040/WBGene00000393/WBGene00000822/WBGene00003732/WBGene00003877/WBGene00004036/WBGene00004313/WBGene00006921/WBGene00007591/WBGene00009929/WBGene00010117/WBGene00010993/WBGene00016343/WBGene00019493/WBGene000…	65
GO:0006091	generation of precursor metabolites and energy	68/3139	142/9723	7.03152e-05	0.00191425	0.00157971	WBGene00007150/WBGene00009082/WBGene00009583/WBGene00012692/WBGene00014098/WBGene00018491/WBGene00020696/WBGene00020950/WBGene00000040/WBGene00001520/WBGene00001684/WBGene00001685/WBGene00006863/WBGene00007350/WBGene00007942/WBGene00007993/WBGene00009812/WBGene00015391/WBGene00016995/WBGene00020334/WBGene00020596/WBGene00022199/WBGene00002162/WBGene00010317/WBGene00012015/WBGene00014001/WBGene000…	68
GO:0043062	extracellular structure organization	25/3139	40/9723	8.11217e-05	0.00213759	0.00176402	WBGene00003165/WBGene00003242/WBGene00010524/WBGene00012364/WBGene00016283/WBGene00000082/WBGene00000083/WBGene00001863/WBGene00002280/WBGene00004257/WBGene00020567/WBGene00001328/WBGene00001403/WBGene00001650/WBGene00002247/WBGene00000527/WBGene00009958/WBGene00000395/WBGene00001263/WBGene00003001/WBGene00006498/WBGene00006987/WBGene00015591/WBGene00020646/WBGene00194737	25
GO:0044283	small molecule biosynthetic process	83/3139	182/9723	0.000105138	0.0026569	0.00219258	WBGene00001397/WBGene00003816/WBGene00004258/WBGene00005022/WBGene00007150/WBGene00007236/WBGene00007363/WBGene00009048/WBGene00011089/WBGene00012142/WBGene00013358/WBGene00018398/WBGene00020517/WBGene00000391/WBGene00001149/WBGene00001602/WBGene00002210/WBGene00011938/WBGene00012326/WBGene00013866/WBGene00013870/WBGene00016103/WBGene00016558/WBGene00016644/WBGene00016995/WBGene00018986/WBGene000…	83
GO:0006575	cellular modified amino acid metabolic process	21/3139	32/9723	0.00010944	0.00274312	0.00226373	WBGene00008629/WBGene00009706/WBGene00019644/WBGene00022393/WBGene00000929/WBGene00007175/WBGene00013920/WBGene00018519/WBGene00018986/WBGene00019492/WBGene00010988/WBGene00015512/WBGene00017388/WBGene00013894/WBGene00017975/WBGene00019322/WBGene00021128/WBGene00003214/WBGene00012095/WBGene00017777/WBGene00018131	21
GO:0006997	nucleus organization	31/3139	54/9723	0.00011926	0.00294143	0.00242738	WBGene00001423/WBGene00002055/WBGene00010425/WBGene00002050/WBGene00002052/WBGene00002056/WBGene00002057/WBGene00002067/WBGene00003485/WBGene00002074/WBGene00002363/WBGene00010272/WBGene00013223/WBGene00021921/WBGene00002053/WBGene00002054/WBGene00003789/WBGene00006940/WBGene00000140/WBGene00000931/WBGene00001214/WBGene00003052/WBGene00003792/WBGene00003793/WBGene00013669/WBGene00003210/WBGene000…	31
GO:0051128	regulation of cellular component organization	187/3139	466/9723	0.000156812	0.0038369	0.00316636	WBGene00000257/WBGene00000534/WBGene00000868/WBGene00001172/WBGene00001177/WBGene00002632/WBGene00003160/WBGene00003374/WBGene00003738/WBGene00003812/WBGene00004256/WBGene00006311/WBGene00006375/WBGene00006376/WBGene00006437/WBGene00006777/WBGene00006803/WBGene00006836/WBGene00009977/WBGene00010259/WBGene00010425/WBGene00010631/WBGene00012184/WBGene00013082/WBGene00016045/WBGene00017195/WBGene003…	187
GO:0034976	response to endoplasmic reticulum stress	94/3139	213/9723	0.000169679	0.00411509	0.00339593	WBGene00000024/WBGene00000027/WBGene00000029/WBGene00000030/WBGene00000031/WBGene00000514/WBGene00000802/WBGene00002015/WBGene00002017/WBGene00002018/WBGene00002019/WBGene00002020/WBGene00004099/WBGene00004759/WBGene00006801/WBGene00011535/WBGene00015660/WBGene00018292/WBGene00020613/WBGene00021979/WBGene00000032/WBGene00000033/WBGene00001025/WBGene00002007/WBGene00003554/WBGene00003877/WBGene000…	94
GO:2000026	regulation of multicellular organismal development	92/3139	209/9723	0.000220836	0.00519724	0.00428896	WBGene00001172/WBGene00001834/WBGene00002118/WBGene00002637/WBGene00003374/WBGene00006523/WBGene00012184/WBGene00012524/WBGene00013082/WBGene00013766/WBGene00013878/WBGene00017195/WBGene00017606/WBGene00017607/WBGene00000482/WBGene00000902/WBGene00000908/WBGene00000991/WBGene00003003/WBGene00003368/WBGene00003776/WBGene00004788/WBGene00004854/WBGene00006746/WBGene00013917/WBGene00018604/WBGene000…	92
GO:0009408	response to heat	43/3139	85/9723	0.000333751	0.00724615	0.0059798	WBGene00000802/WBGene00000915/WBGene00000940/WBGene00001758/WBGene00001851/WBGene00002015/WBGene00002016/WBGene00002018/WBGene00002019/WBGene00002263/WBGene00008670/WBGene00009977/WBGene00013766/WBGene00018700/WBGene00019983/WBGene00020719/WBGene00000908/WBGene00001844/WBGene00002023/WBGene00002024/WBGene00002210/WBGene00003877/WBGene00017244/WBGene00000913/WBGene00001328/WBGene00002005/WBGene000…	43
GO:0060279	positive regulation of ovulation	7/3139	7/9723	0.000363888	0.00773702	0.00638488	WBGene00003515/WBGene00000942/WBGene00002992/WBGene00007505/WBGene00006787/WBGene00006754/WBGene00003930	7
GO:0016477	cell migration	83/3139	188/9723	0.000391478	0.00826663	0.00682194	WBGene00000200/WBGene00000552/WBGene00001089/WBGene00001513/WBGene00001834/WBGene00003248/WBGene00003738/WBGene00006815/WBGene00006874/WBGene00009977/WBGene00000018/WBGene00000441/WBGene00000961/WBGene00001185/WBGene00001821/WBGene00002280/WBGene00003245/WBGene00003911/WBGene00004729/WBGene00004749/WBGene00004854/WBGene00006410/WBGene00006746/WBGene00007284/WBGene00007944/WBGene00008805/WBGene000…	83
GO:0031507	heterochromatin formation	19/3139	30/9723	0.000460222	0.00945909	0.00780601	WBGene00002055/WBGene00003222/WBGene00002050/WBGene00002052/WBGene00002056/WBGene00002057/WBGene00002067/WBGene00003485/WBGene00008682/WBGene00002053/WBGene00002054/WBGene00003220/WBGene00010263/WBGene00011333/WBGene00014208/WBGene00019217/WBGene00000931/WBGene00003052/WBGene00019883	19
GO:0042026	protein refolding	17/3139	26/9723	0.000535842	0.0105489	0.00870539	WBGene00001037/WBGene00002010/WBGene00002015/WBGene00002016/WBGene00002018/WBGene00002019/WBGene00002007/WBGene00002023/WBGene00002024/WBGene00002005/WBGene00002008/WBGene00009691/WBGene00001030/WBGene00002026/WBGene00011906/WBGene00002025/WBGene00004798	17
GO:0007044	cell-substrate junction assembly	12/3139	16/9723	0.00056464	0.0109483	0.00903498	WBGene00000802/WBGene00010406/WBGene00003911/WBGene00001999/WBGene00003085/WBGene00016405/WBGene00022069/WBGene00001194/WBGene00006787/WBGene00002915/WBGene00003936/WBGene00017904	12
GO:0150115	cell-substrate junction organization	12/3139	16/9723	0.00056464	0.0109483	0.00903498	WBGene00000802/WBGene00010406/WBGene00003911/WBGene00001999/WBGene00003085/WBGene00016405/WBGene00022069/WBGene00001194/WBGene00006787/WBGene00002915/WBGene00003936/WBGene00017904	12
GO:0090435	protein localization to nuclear envelope	13/3139	18/9723	0.000596057	0.0113435	0.00936107	WBGene00002055/WBGene00006815/WBGene00002050/WBGene00002052/WBGene00002056/WBGene00002057/WBGene00002067/WBGene00003485/WBGene00002053/WBGene00002054/WBGene00003052/WBGene00003792/WBGene00003796	13
GO:1901135	carbohydrate derivative metabolic process	192/3139	491/9723	0.000634228	0.0119227	0.00983908	WBGene00000940/WBGene00001632/WBGene00003091/WBGene00005022/WBGene00007150/WBGene00007385/WBGene00008237/WBGene00009082/WBGene00009583/WBGene00009706/WBGene00010284/WBGene00011095/WBGene00011193/WBGene00011517/WBGene00011665/WBGene00011835/WBGene00012316/WBGene00013025/WBGene00015361/WBGene00015464/WBGene00015861/WBGene00016509/WBGene00016511/WBGene00017261/WBGene00017719/WBGene00017720/WBGene000…	192
GO:0010876	lipid localization	68/3139	151/9723	0.000656817	0.0122725	0.0101278	WBGene00000302/WBGene00001172/WBGene00002259/WBGene00002260/WBGene00002263/WBGene00003065/WBGene00003812/WBGene00004060/WBGene00004062/WBGene00008670/WBGene00010425/WBGene00013766/WBGene00019236/WBGene00021486/WBGene00000422/WBGene00000991/WBGene00003410/WBGene00003561/WBGene00003877/WBGene00008205/WBGene00008693/WBGene00009818/WBGene00011083/WBGene00012256/WBGene00012261/WBGene00014215/WBGene000…	68
GO:0051656	establishment of organelle localization	80/3139	183/9723	0.000711475	0.0129028	0.0106479	WBGene00000552/WBGene00000868/WBGene00001172/WBGene00001513/WBGene00001829/WBGene00001830/WBGene00002055/WBGene00002078/WBGene00002215/WBGene00003160/WBGene00006815/WBGene00013862/WBGene00002037/WBGene00002039/WBGene00002050/WBGene00002052/WBGene00002056/WBGene00002057/WBGene00002067/WBGene00003485/WBGene00004719/WBGene00007059/WBGene00008974/WBGene00015492/WBGene00016188/WBGene00017419/WBGene000…	80
GO:0006402	mRNA catabolic process	44/3139	90/9723	0.000736001	0.0132695	0.0109505	WBGene00000940/WBGene00006499/WBGene00021613/WBGene00045308/WBGene00045401/WBGene00002285/WBGene00004245/WBGene00015547/WBGene00004881/WBGene00004885/WBGene00007207/WBGene00008502/WBGene00017641/WBGene00022232/WBGene00000796/WBGene00000935/WBGene00001840/WBGene00002993/WBGene00006964/WBGene00009661/WBGene00010551/WBGene00011333/WBGene00015943/WBGene00001008/WBGene00003026/WBGene00004131/WBGene000…	44
GO:0065003	protein-containing complex assembly	157/3139	394/9723	0.000749077	0.01334	0.0110087	WBGene00000838/WBGene00001829/WBGene00001852/WBGene00001875/WBGene00003159/WBGene00004373/WBGene00004496/WBGene00006489/WBGene00006803/WBGene00007617/WBGene00008218/WBGene00009966/WBGene00012692/WBGene00013343/WBGene00013606/WBGene00015344/WBGene00016496/WBGene00017768/WBGene00019762/WBGene00020553/WBGene00302980/WBGene00000072/WBGene00004951/WBGene00006393/WBGene00006746/WBGene00006810/WBGene000…	157
GO:0006637	acyl-CoA metabolic process	24/3139	42/9723	0.000757215	0.01334	0.0110087	WBGene00007150/WBGene00009082/WBGene00016511/WBGene00020950/WBGene00000991/WBGene00009812/WBGene00015783/WBGene00016995/WBGene00017048/WBGene00019404/WBGene00007824/WBGene00012131/WBGene00015413/WBGene00019819/WBGene00004076/WBGene00010052/WBGene00011510/WBGene00012984/WBGene00013284/WBGene00008415/WBGene00013594/WBGene00044094/WBGene00016201/WBGene00018152	24
GO:0035383	thioester metabolic process	24/3139	42/9723	0.000757215	0.01334	0.0110087	WBGene00007150/WBGene00009082/WBGene00016511/WBGene00020950/WBGene00000991/WBGene00009812/WBGene00015783/WBGene00016995/WBGene00017048/WBGene00019404/WBGene00007824/WBGene00012131/WBGene00015413/WBGene00019819/WBGene00004076/WBGene00010052/WBGene00011510/WBGene00012984/WBGene00013284/WBGene00008415/WBGene00013594/WBGene00044094/WBGene00016201/WBGene00018152	24
GO:0071695	anatomical structure maturation	30/3139	56/9723	0.000769772	0.0134841	0.0111276	WBGene00000868/WBGene00001482/WBGene00007554/WBGene00000441/WBGene00002190/WBGene00007772/WBGene00020572/WBGene00000865/WBGene00003150/WBGene00003992/WBGene00008968/WBGene00017641/WBGene00020465/WBGene00022073/WBGene00006868/WBGene00006940/WBGene00000962/WBGene00001214/WBGene00002189/WBGene00004684/WBGene00008400/WBGene00009052/WBGene00012366/WBGene00022389/WBGene00000407/WBGene00002059/WBGene000…	30
GO:1901137	carbohydrate derivative biosynthetic process	140/3139	347/9723	0.00078465	0.0135903	0.0112153	WBGene00001632/WBGene00005022/WBGene00007150/WBGene00007385/WBGene00008237/WBGene00009082/WBGene00011193/WBGene00011517/WBGene00011665/WBGene00012316/WBGene00013025/WBGene00015361/WBGene00015464/WBGene00015861/WBGene00016509/WBGene00017719/WBGene00017720/WBGene00017783/WBGene00017983/WBGene00019763/WBGene00020720/WBGene00020753/WBGene00044059/WBGene00000391/WBGene00000991/WBGene00001537/WBGene000…	140
GO:0061061	muscle structure development	49/3139	103/9723	0.000829683	0.0140725	0.0116131	WBGene00000228/WBGene00000838/WBGene00001830/WBGene00003515/WBGene00004256/WBGene00006589/WBGene00006760/WBGene00006836/WBGene00019064/WBGene00302980/WBGene00003495/WBGene00003514/WBGene00004257/WBGene00006588/WBGene00006764/WBGene00006810/WBGene00006825/WBGene00017472/WBGene00000419/WBGene00001650/WBGene00004357/WBGene00006759/WBGene00006814/WBGene00004214/WBGene00004790/WBGene00006495/WBGene000…	49
GO:0071616	acyl-CoA biosynthetic process	9/3139	11/9723	0.00104989	0.0172171	0.0142082	WBGene00007150/WBGene00009082/WBGene00016995/WBGene00007824/WBGene00012131/WBGene00015413/WBGene00004076/WBGene00010052/WBGene00011510	9
GO:0005980	glycogen catabolic process	6/3139	6/9723	0.0011286	0.0174848	0.0144291	WBGene00009583/WBGene00020696/WBGene00020334/WBGene00017071/WBGene00011050/WBGene00019895	6
GO:0009208	pyrimidine ribonucleoside triphosphate metabolic process	6/3139	6/9723	0.0011286	0.0174848	0.0144291	WBGene00012316/WBGene00007089/WBGene00008948/WBGene00016380/WBGene00004259/WBGene00009119	6
GO:0009251	glucan catabolic process	6/3139	6/9723	0.0011286	0.0174848	0.0144291	WBGene00009583/WBGene00020696/WBGene00020334/WBGene00017071/WBGene00011050/WBGene00019895	6
GO:0033206	meiotic cytokinesis	15/3139	23/9723	0.00119433	0.0180017	0.0148557	WBGene00000064/WBGene00002215/WBGene00002214/WBGene00010556/WBGene00021200/WBGene00000383/WBGene00000804/WBGene00004775/WBGene00020035/WBGene00020652/WBGene00000875/WBGene00003372/WBGene00004042/WBGene00006840/WBGene00013038	15
GO:0051495	positive regulation of cytoskeleton organization	15/3139	23/9723	0.00119433	0.0180017	0.0148557	WBGene00006836/WBGene00016045/WBGene00302980/WBGene00006810/WBGene00006759/WBGene00006495/WBGene00006787/WBGene00006988/WBGene00011978/WBGene00006754/WBGene00006820/WBGene00000542/WBGene00003929/WBGene00003930/WBGene00017904	15
GO:1901361	organic cyclic compound catabolic process	76/3139	175/9723	0.001197	0.0180017	0.0148557	WBGene00000795/WBGene00000940/WBGene00000979/WBGene00006499/WBGene00011089/WBGene00021613/WBGene00045308/WBGene00045401/WBGene00000391/WBGene00001790/WBGene00002285/WBGene00003828/WBGene00004245/WBGene00015547/WBGene00016103/WBGene00016294/WBGene00017244/WBGene00019620/WBGene00004881/WBGene00004885/WBGene00007207/WBGene00007444/WBGene00008502/WBGene00012866/WBGene00015551/WBGene00016380/WBGene000…	76
GO:1902652	secondary alcohol metabolic process	13/3139	19/9723	0.00132979	0.0192685	0.0159011	WBGene00000979/WBGene00007536/WBGene00007174/WBGene00007942/WBGene00007993/WBGene00016704/WBGene00010317/WBGene00004744/WBGene00012984/WBGene00009664/WBGene00016266/WBGene00009440/WBGene00019198	13
GO:0008406	gonad development	51/3139	110/9723	0.00135743	0.0194649	0.0160632	WBGene00001089/WBGene00001834/WBGene00003248/WBGene00000961/WBGene00002280/WBGene00003911/WBGene00006746/WBGene00008805/WBGene00010776/WBGene00016343/WBGene00019869/WBGene00019960/WBGene00001650/WBGene00003218/WBGene00004204/WBGene00004315/WBGene00007443/WBGene00016879/WBGene00019820/WBGene00001061/WBGene00001438/WBGene00002065/WBGene00002994/WBGene00003144/WBGene00003831/WBGene00004015/WBGene000…	51
GO:0045137	development of primary sexual characteristics	51/3139	110/9723	0.00135743	0.0194649	0.0160632	WBGene00001089/WBGene00001834/WBGene00003248/WBGene00000961/WBGene00002280/WBGene00003911/WBGene00006746/WBGene00008805/WBGene00010776/WBGene00016343/WBGene00019869/WBGene00019960/WBGene00001650/WBGene00003218/WBGene00004204/WBGene00004315/WBGene00007443/WBGene00016879/WBGene00019820/WBGene00001061/WBGene00001438/WBGene00002065/WBGene00002994/WBGene00003144/WBGene00003831/WBGene00004015/WBGene000…	51
GO:0006898	receptor-mediated endocytosis	23/3139	41/9723	0.00137045	0.0195606	0.0161421	WBGene00001043/WBGene00004092/WBGene00006777/WBGene00020246/WBGene00000157/WBGene00000161/WBGene00000195/WBGene00001130/WBGene00004377/WBGene00016643/WBGene00018516/WBGene00001579/WBGene00001580/WBGene00021538/WBGene00000894/WBGene00018974/WBGene00004268/WBGene00006791/WBGene00000160/WBGene00000182/WBGene00010663/WBGene00011867/WBGene00015146	23
GO:0048469	cell maturation	27/3139	51/9723	0.00175505	0.0240481	0.0198454	WBGene00000868/WBGene00001482/WBGene00007554/WBGene00000441/WBGene00002190/WBGene00007772/WBGene00000865/WBGene00003150/WBGene00003992/WBGene00008968/WBGene00017641/WBGene00020465/WBGene00022073/WBGene00006868/WBGene00006940/WBGene00000962/WBGene00001214/WBGene00002189/WBGene00004684/WBGene00008400/WBGene00009052/WBGene00012366/WBGene00022389/WBGene00000407/WBGene00002059/WBGene00003796/WBGene000…	27
GO:0006096	glycolytic process	15/3139	24/9723	0.00223858	0.0293683	0.0242359	WBGene00009082/WBGene00014098/WBGene00001684/WBGene00001685/WBGene00022199/WBGene00014001/WBGene00015413/WBGene00020679/WBGene00011510/WBGene00011884/WBGene00016810/WBGene00008780/WBGene00009126/WBGene00013597/WBGene00017166	15
GO:0007143	female meiotic nuclear division	15/3139	24/9723	0.00223858	0.0293683	0.0242359	WBGene00002215/WBGene00002214/WBGene00010556/WBGene00021200/WBGene00000383/WBGene00000804/WBGene00003183/WBGene00004775/WBGene00020035/WBGene00020652/WBGene00000875/WBGene00004042/WBGene00006840/WBGene00012648/WBGene00013038	15
GO:0042255	ribosome assembly	19/3139	33/9723	0.00235842	0.0306794	0.0253178	WBGene00004496/WBGene00007617/WBGene00012692/WBGene00004474/WBGene00004416/WBGene00004421/WBGene00003062/WBGene00004408/WBGene00004439/WBGene00004488/WBGene00018891/WBGene00019005/WBGene00021830/WBGene00004417/WBGene00004469/WBGene00004483/WBGene00010303/WBGene00019678/WBGene00021063	19
GO:0061077	chaperone-mediated protein folding	14/3139	22/9723	0.00246269	0.0312447	0.0257844	WBGene00000915/WBGene00001431/WBGene00002010/WBGene00002007/WBGene00001044/WBGene00002005/WBGene00006598/WBGene00001031/WBGene00002008/WBGene00009691/WBGene00002026/WBGene00003829/WBGene00006781/WBGene00021248	14
GO:0051155	positive regulation of striated muscle cell differentiation	9/3139	12/9723	0.00299184	0.0364852	0.030109	WBGene00006836/WBGene00006759/WBGene00006495/WBGene00006787/WBGene00006754/WBGene00006820/WBGene00000542/WBGene00003929/WBGene00003930	9
GO:0110020	regulation of actomyosin structure organization	10/3139	14/9723	0.00307542	0.0366082	0.0302105	WBGene00006836/WBGene00006759/WBGene00006495/WBGene00006787/WBGene00006754/WBGene00006820/WBGene00000542/WBGene00003929/WBGene00003930/WBGene00017904	10
GO:0018996	molting cycle, collagen and cuticulin-based cuticle	48/3139	106/9723	0.00334988	0.0394186	0.0325297	WBGene00001089/WBGene00003550/WBGene00004216/WBGene00004229/WBGene00000149/WBGene00000902/WBGene00001065/WBGene00001069/WBGene00001070/WBGene00002285/WBGene00003551/WBGene00003554/WBGene00003623/WBGene00004238/WBGene00004377/WBGene00004228/WBGene00004315/WBGene00009926/WBGene00011481/WBGene00012704/WBGene00000894/WBGene00001064/WBGene00001072/WBGene00004134/WBGene00004208/WBGene00004218/WBGene000…	48
GO:0009209	pyrimidine ribonucleoside triphosphate biosynthetic process	5/3139	5/9723	0.00349959	0.0404092	0.0333472	WBGene00012316/WBGene00007089/WBGene00008948/WBGene00004259/WBGene00009119	5
GO:0051296	establishment of meiotic spindle orientation	5/3139	5/9723	0.00349959	0.0404092	0.0333472	WBGene00000552/WBGene00002994/WBGene00000962/WBGene00008107/WBGene00006840	5
GO:0019915	lipid storage	27/3139	53/9723	0.00360624	0.0414852	0.0342352	WBGene00003065/WBGene00008670/WBGene00010425/WBGene00013766/WBGene00000991/WBGene00003410/WBGene00003877/WBGene00008205/WBGene00008693/WBGene00009818/WBGene00011083/WBGene00020596/WBGene00020297/WBGene00022610/WBGene00001153/WBGene00013284/WBGene00017686/WBGene00000088/WBGene00000912/WBGene00003062/WBGene00015009/WBGene00044094/WBGene00003063/WBGene00003858/WBGene00004735/WBGene00007016/WBGene000…	27
GO:0001934	positive regulation of protein phosphorylation	22/3139	41/9723	0.00367627	0.0421336	0.0347703	WBGene00000868/WBGene00003374/WBGene00001185/WBGene00003970/WBGene00006524/WBGene00020334/WBGene00000865/WBGene00000911/WBGene00002162/WBGene00010556/WBGene00002238/WBGene00013591/WBGene00015454/WBGene00018769/WBGene00006577/WBGene00009127/WBGene00002881/WBGene00003073/WBGene00006579/WBGene00006943/WBGene00018339/WBGene00021697	22
GO:0070646	protein modification by small protein removal	29/3139	58/9723	0.00371109	0.0423752	0.0349696	WBGene00001110/WBGene00006722/WBGene00007428/WBGene00007718/WBGene00009049/WBGene00010406/WBGene00011195/WBGene00013606/WBGene00018090/WBGene00007943/WBGene00018330/WBGene00019259/WBGene00019543/WBGene00021926/WBGene00004467/WBGene00006737/WBGene00006856/WBGene00008547/WBGene00010502/WBGene00011304/WBGene00011507/WBGene00011980/WBGene00017280/WBGene00009267/WBGene00017733/WBGene00020839/WBGene000…	29
GO:0016052	carbohydrate catabolic process	26/3139	51/9723	0.00419586	0.047118	0.0388836	WBGene00009082/WBGene00009583/WBGene00014098/WBGene00020696/WBGene00020962/WBGene00001684/WBGene00001685/WBGene00020334/WBGene00022199/WBGene00012015/WBGene00014001/WBGene00015413/WBGene00017071/WBGene00020679/WBGene00006611/WBGene00011050/WBGene00011510/WBGene00011884/WBGene00016810/WBGene00019895/WBGene00006607/WBGene00008132/WBGene00008780/WBGene00009126/WBGene00013597/WBGene00017166	26
UPREGULATED DEGs
ID	Description	GeneRatio	BgRatio	pvalue	p.adjust	qvalue	geneID	Count
GO:0045087	innate immune response	54/705	277/9723	1.16985e-11	2.07415e-08	2.02446e-08	WBGene00000558/WBGene00003090/WBGene00003092/WBGene00003096/WBGene00003647/WBGene00003771/WBGene00004809/WBGene00007440/WBGene00007717/WBGene00008234/WBGene00008726/WBGene00008900/WBGene00008988/WBGene00009426/WBGene00009429/WBGene00009431/WBGene00009710/WBGene00009805/WBGene00010019/WBGene00010851/WBGene00012101/WBGene00013754/WBGene00015362/WBGene00015574/WBGene00016783/WBGene00016788/WBGene000…	54
GO:0043207	response to external biotic stimulus	65/705	414/9723	1.5867e-09	4.01889e-07	3.92261e-07	WBGene00000558/WBGene00003090/WBGene00003092/WBGene00003096/WBGene00003647/WBGene00003771/WBGene00004809/WBGene00007440/WBGene00007717/WBGene00008234/WBGene00008726/WBGene00008900/WBGene00008988/WBGene00009426/WBGene00009429/WBGene00009431/WBGene00009710/WBGene00009805/WBGene00010019/WBGene00010851/WBGene00012101/WBGene00013754/WBGene00015362/WBGene00015574/WBGene00016783/WBGene00016788/WBGene000…	65
GO:0006952	defense response	65/705	416/9723	1.94085e-09	4.30141e-07	4.19837e-07	WBGene00000558/WBGene00003090/WBGene00003092/WBGene00003096/WBGene00003647/WBGene00003771/WBGene00004809/WBGene00007440/WBGene00007717/WBGene00008234/WBGene00008726/WBGene00008900/WBGene00008988/WBGene00009426/WBGene00009429/WBGene00009431/WBGene00009710/WBGene00009805/WBGene00010019/WBGene00010851/WBGene00012101/WBGene00013754/WBGene00015362/WBGene00015574/WBGene00016783/WBGene00016788/WBGene000…	65
GO:0009101	glycoprotein biosynthetic process	30/705	158/9723	8.65676e-07	0.000153484	0.000149808	WBGene00008237/WBGene00011193/WBGene00011665/WBGene00015361/WBGene00015861/WBGene00017783/WBGene00020753/WBGene00044059/WBGene00011882/WBGene00016106/WBGene00044355/WBGene00044630/WBGene00004360/WBGene00019508/WBGene00021403/WBGene00044620/WBGene00002030/WBGene00005025/WBGene00005026/WBGene00006402/WBGene00008500/WBGene00000896/WBGene00008568/WBGene00009467/WBGene00014182/WBGene00014188/WBGene000…	30
GO:0006024	glycosaminoglycan biosynthetic process	12/705	37/9723	6.57515e-06	0.00105979	0.00103441	WBGene00005022/WBGene00017783/WBGene00020753/WBGene00044059/WBGene00019508/WBGene00005025/WBGene00005026/WBGene00008500/WBGene00009467/WBGene00014182/WBGene00014188/WBGene00018630	12
GO:1901137	carbohydrate derivative biosynthetic process	48/705	347/9723	9.52402e-06	0.0013807	0.00134763	WBGene00005022/WBGene00008237/WBGene00011193/WBGene00011517/WBGene00011665/WBGene00015361/WBGene00015861/WBGene00017783/WBGene00020753/WBGene00044059/WBGene00000391/WBGene00011882/WBGene00016106/WBGene00044355/WBGene00044630/WBGene00001535/WBGene00004360/WBGene00011224/WBGene00012433/WBGene00019508/WBGene00021403/WBGene00044480/WBGene00044620/WBGene00002030/WBGene00005025/WBGene00005026/WBGene000…	48
GO:0030203	glycosaminoglycan metabolic process	12/705	43/9723	3.63326e-05	0.00323792	0.00316035	WBGene00005022/WBGene00017783/WBGene00020753/WBGene00044059/WBGene00019508/WBGene00005025/WBGene00005026/WBGene00008500/WBGene00009467/WBGene00014182/WBGene00014188/WBGene00018630	12
GO:0015780	nucleotide-sugar transmembrane transport	7/705	15/9723	3.93081e-05	0.00323792	0.00316035	WBGene00008237/WBGene00018414/WBGene00022577/WBGene00011882/WBGene00005153/WBGene00008275/WBGene00005025	7
GO:0051346	negative regulation of hydrolase activity	13/705	50/9723	3.94799e-05	0.00323792	0.00316035	WBGene00000534/WBGene00009328/WBGene00015426/WBGene00016099/WBGene00019476/WBGene00019478/WBGene00023417/WBGene00044921/WBGene00000535/WBGene00044736/WBGene00019411/WBGene00023416/WBGene00015579	13
GO:0018996	molting cycle, collagen and cuticulin-based cuticle	20/705	106/9723	6.29505e-05	0.00485266	0.00473641	WBGene00004216/WBGene00004229/WBGene00000902/WBGene00001065/WBGene00001069/WBGene00001070/WBGene00002285/WBGene00004228/WBGene00009926/WBGene00012704/WBGene00001064/WBGene00001072/WBGene00004221/WBGene00004264/WBGene00005017/WBGene00015646/WBGene00004224/WBGene00004231/WBGene00016422/WBGene00000255	20
GO:0010876	lipid localization	25/705	151/9723	7.87379e-05	0.00581676	0.00567742	WBGene00000302/WBGene00002259/WBGene00019236/WBGene00021486/WBGene00000422/WBGene00008693/WBGene00009818/WBGene00011083/WBGene00012256/WBGene00012261/WBGene00010666/WBGene00019166/WBGene00044468/WBGene00007419/WBGene00015186/WBGene00017219/WBGene00017220/WBGene00020784/WBGene00002393/WBGene00008681/WBGene00011827/WBGene00015009/WBGene00022155/WBGene00006452/WBGene00018951	25
GO:1901264	carbohydrate derivative transport	11/705	40/9723	8.88879e-05	0.00586303	0.00572257	WBGene00008237/WBGene00009811/WBGene00017868/WBGene00018414/WBGene00022577/WBGene00011882/WBGene00005153/WBGene00008275/WBGene00005025/WBGene00009499/WBGene00018827	11
GO:0044272	sulfur compound biosynthetic process	17/705	84/9723	8.92847e-05	0.00586303	0.00572257	WBGene00017783/WBGene00020753/WBGene00044059/WBGene00018986/WBGene00004360/WBGene00008490/WBGene00008732/WBGene00019508/WBGene00002030/WBGene00005025/WBGene00005026/WBGene00008500/WBGene00015064/WBGene00009467/WBGene00014182/WBGene00014188/WBGene00018630	17
GO:0006869	lipid transport	20/705	111/9723	0.000122987	0.00726855	0.00709443	WBGene00000302/WBGene00002259/WBGene00019236/WBGene00021486/WBGene00000422/WBGene00012256/WBGene00012261/WBGene00010666/WBGene00019166/WBGene00044468/WBGene00007419/WBGene00015186/WBGene00017219/WBGene00017220/WBGene00020784/WBGene00002393/WBGene00008681/WBGene00011827/WBGene00022155/WBGene00006452	20
GO:0010466	negative regulation of peptidase activity	11/705	43/9723	0.000181024	0.0103534	0.0101054	WBGene00000534/WBGene00009328/WBGene00015426/WBGene00016099/WBGene00019476/WBGene00019478/WBGene00023417/WBGene00044921/WBGene00000535/WBGene00019411/WBGene00023416	11
GO:1902884	positive regulation of response to oxidative stress	9/705	32/9723	0.000323531	0.0173824	0.016966	WBGene00017783/WBGene00020753/WBGene00044059/WBGene00019508/WBGene00008500/WBGene00009467/WBGene00014182/WBGene00014188/WBGene00018630	9
GO:0110155	NAD-cap decapping	5/705	10/9723	0.000366172	0.0175466	0.0171262	WBGene00045401/WBGene00010821/WBGene00010822/WBGene00012959/WBGene00012961	5
GO:1901135	carbohydrate derivative metabolic process	56/705	491/9723	0.000420157	0.0196036	0.019134	WBGene00005022/WBGene00008237/WBGene00011095/WBGene00011193/WBGene00011517/WBGene00011665/WBGene00015361/WBGene00015861/WBGene00017783/WBGene00020753/WBGene00044059/WBGene00000391/WBGene00011882/WBGene00016106/WBGene00044355/WBGene00044630/WBGene00001535/WBGene00004360/WBGene00006568/WBGene00008706/WBGene00011224/WBGene00012433/WBGene00016380/WBGene00019508/WBGene00021403/WBGene00044480/WBGene000…	56
GO:0042338	cuticle development involved in collagen and cuticulin-based cuticle molting cycle	8/705	27/9723	0.000471834	0.0209141	0.020413	WBGene00001065/WBGene00001069/WBGene00001070/WBGene00001064/WBGene00001072/WBGene00005017/WBGene00015646/WBGene00000255	8
GO:0042335	cuticle development	12/705	56/9723	0.000552927	0.0239107	0.0233379	WBGene00000930/WBGene00001065/WBGene00001069/WBGene00001070/WBGene00000252/WBGene00001064/WBGene00001072/WBGene00005017/WBGene00015646/WBGene00008132/WBGene00000255/WBGene00004269	12
GO:0043413	macromolecule glycosylation	21/705	136/9723	0.000751662	0.0317309	0.0309707	WBGene00008237/WBGene00008673/WBGene00011193/WBGene00011665/WBGene00012046/WBGene00015361/WBGene00015861/WBGene00017960/WBGene00011882/WBGene00044630/WBGene00004360/WBGene00021403/WBGene00044620/WBGene00006402/WBGene00000896/WBGene00008568/WBGene00010243/WBGene00015019/WBGene00001078/WBGene00015522/WBGene00018133	21
GO:0016540	protein autoprocessing	6/705	17/9723	0.000879784	0.0353274	0.0344811	WBGene00003248/WBGene00001690/WBGene00001984/WBGene00006952/WBGene00004264/WBGene00006947	6
GO:0036499	PERK-mediated unfolded protein response	7/705	23/9723	0.000896635	0.0353274	0.0344811	WBGene00020613/WBGene00021979/WBGene00015295/WBGene00017705/WBGene00009595/WBGene00018997/WBGene00020456	7
GO:0140467	integrated stress response signaling	7/705	23/9723	0.000896635	0.0353274	0.0344811	WBGene00020613/WBGene00021979/WBGene00015295/WBGene00017705/WBGene00009595/WBGene00018997/WBGene00020456	7
DOWNREGULATED DEGs
ID	Description	GeneRatio	BgRatio	pvalue	p.adjust	qvalue	geneID	Count
GO:0043604	amide biosynthetic process	205/2434	414/9723	4.44243e-28	1.34695e-24	1.01568e-24	WBGene00000940/WBGene00001423/WBGene00003816/WBGene00004413/WBGene00004422/WBGene00004485/WBGene00004496/WBGene00006499/WBGene00006935/WBGene00007150/WBGene00007587/WBGene00008452/WBGene00008670/WBGene00008920/WBGene00009082/WBGene00009771/WBGene00010094/WBGene00010405/WBGene00012697/WBGene00014112/WBGene00015425/WBGene00016496/WBGene00018398/WBGene00019353/WBGene00019971/WBGene00303000/WBGene000…	205
GO:0006518	peptide metabolic process	196/2434	409/9723	1.31223e-24	9.94674e-22	7.50046e-22	WBGene00000940/WBGene00001172/WBGene00001423/WBGene00004413/WBGene00004422/WBGene00004485/WBGene00004496/WBGene00006499/WBGene00006935/WBGene00007587/WBGene00008452/WBGene00008670/WBGene00008920/WBGene00009771/WBGene00010094/WBGene00010405/WBGene00012697/WBGene00013492/WBGene00014112/WBGene00015425/WBGene00016496/WBGene00018426/WBGene00019353/WBGene00019971/WBGene00303000/WBGene00001169/WBGene000…	196
GO:0019752	carboxylic acid metabolic process	194/2434	418/9723	2.79888e-22	1.69724e-19	1.27983e-19	WBGene00003816/WBGene00003844/WBGene00004060/WBGene00004062/WBGene00004258/WBGene00006418/WBGene00006935/WBGene00007150/WBGene00007236/WBGene00007756/WBGene00008629/WBGene00009048/WBGene00009082/WBGene00009973/WBGene00010425/WBGene00011436/WBGene00012316/WBGene00013358/WBGene00014098/WBGene00016511/WBGene00017261/WBGene00017765/WBGene00018488/WBGene00018491/WBGene00019353/WBGene00019599/WBGene000…	194
GO:0007010	cytoskeleton organization	195/2434	455/9723	1.33011e-17	4.481e-15	3.37895e-15	WBGene00000064/WBGene00000200/WBGene00000228/WBGene00000257/WBGene00000552/WBGene00000838/WBGene00000868/WBGene00001513/WBGene00001829/WBGene00001830/WBGene00002055/WBGene00002215/WBGene00002632/WBGene00003160/WBGene00003515/WBGene00006311/WBGene00006437/WBGene00006589/WBGene00006803/WBGene00006836/WBGene00009098/WBGene00009385/WBGene00010259/WBGene00011647/WBGene00012835/WBGene00013082/WBGene000…	195
GO:0022613	ribonucleoprotein complex biogenesis	125/2434	258/9723	1.65999e-16	5.0331e-14	3.79527e-14	WBGene00001423/WBGene00002078/WBGene00004485/WBGene00004496/WBGene00006489/WBGene00007617/WBGene00010627/WBGene00011538/WBGene00012692/WBGene00013343/WBGene00015461/WBGene00016496/WBGene00017605/WBGene00017768/WBGene00019762/WBGene00020389/WBGene00020705/WBGene00022021/WBGene00004419/WBGene00004448/WBGene00004474/WBGene00004477/WBGene00007111/WBGene00009132/WBGene00009211/WBGene00010709/WBGene000…	125
GO:0034660	ncRNA metabolic process	152/2434	343/9723	1.94696e-15	4.7566e-13	3.58677e-13	WBGene00001423/WBGene00004248/WBGene00004485/WBGene00006489/WBGene00006613/WBGene00006935/WBGene00007101/WBGene00007237/WBGene00007617/WBGene00009770/WBGene00010260/WBGene00012692/WBGene00015450/WBGene00015461/WBGene00017605/WBGene00017608/WBGene00019353/WBGene00019971/WBGene00020389/WBGene00020705/WBGene00022021/WBGene00001336/WBGene00001983/WBGene00002001/WBGene00002152/WBGene00002245/WBGene000…	152
GO:0007276	gamete generation	130/2434	279/9723	2.03944e-15	4.7566e-13	3.58677e-13	WBGene00000868/WBGene00002215/WBGene00003515/WBGene00004975/WBGene00007554/WBGene00011647/WBGene00013355/WBGene00013862/WBGene00016045/WBGene00000018/WBGene00000441/WBGene00002190/WBGene00003495/WBGene00004789/WBGene00007772/WBGene00018857/WBGene00000816/WBGene00000818/WBGene00000865/WBGene00000942/WBGene00001411/WBGene00001983/WBGene00002001/WBGene00002074/WBGene00002131/WBGene00002214/WBGene000…	130
GO:0140694	non-membrane-bounded organelle assembly	83/2434	163/9723	7.36329e-13	1.39534e-10	1.05218e-10	WBGene00000257/WBGene00000838/WBGene00001829/WBGene00001830/WBGene00003160/WBGene00003515/WBGene00004496/WBGene00006589/WBGene00006836/WBGene00007554/WBGene00007617/WBGene00009385/WBGene00012692/WBGene00019064/WBGene00302980/WBGene00003495/WBGene00003514/WBGene00006588/WBGene00006764/WBGene00006810/WBGene00006825/WBGene00018522/WBGene00002228/WBGene00004357/WBGene00004474/WBGene00006759/WBGene000…	83
GO:0002119	nematode larval development	185/2434	469/9723	1.27211e-12	2.18969e-10	1.65116e-10	WBGene00000915/WBGene00001089/WBGene00001172/WBGene00001834/WBGene00002215/WBGene00002637/WBGene00003242/WBGene00004032/WBGene00004195/WBGene00004740/WBGene00004928/WBGene00006437/WBGene00006443/WBGene00006523/WBGene00006589/WBGene00006803/WBGene00006815/WBGene00006874/WBGene00010425/WBGene00011647/WBGene00012524/WBGene00013766/WBGene00013878/WBGene00016045/WBGene00017606/WBGene00017607/WBGene000…	185
GO:0010629	negative regulation of gene expression	133/2434	309/9723	1.66119e-12	2.51836e-10	1.899e-10	WBGene00000552/WBGene00000940/WBGene00001423/WBGene00002055/WBGene00003222/WBGene00004502/WBGene00006499/WBGene00010260/WBGene00011324/WBGene00019971/WBGene00021613/WBGene00045308/WBGene00002050/WBGene00002052/WBGene00002056/WBGene00002057/WBGene00002067/WBGene00002988/WBGene00003407/WBGene00003485/WBGene00003828/WBGene00003970/WBGene00003998/WBGene00004245/WBGene00006524/WBGene00010700/WBGene000…	133
GO:0007281	germ cell development	90/2434	191/9723	2.14494e-11	2.60139e-09	1.96161e-09	WBGene00000868/WBGene00004975/WBGene00007554/WBGene00011647/WBGene00013862/WBGene00016045/WBGene00000441/WBGene00002190/WBGene00007772/WBGene00018857/WBGene00000816/WBGene00000818/WBGene00000865/WBGene00001983/WBGene00002001/WBGene00002074/WBGene00002245/WBGene00003030/WBGene00003150/WBGene00003218/WBGene00003992/WBGene00004374/WBGene00006699/WBGene00008968/WBGene00009542/WBGene00010351/WBGene000…	90
GO:0009792	embryo development ending in birth or egg hatching	128/2434	305/9723	3.60818e-11	4.20769e-09	3.17286e-09	WBGene00000064/WBGene00000552/WBGene00001089/WBGene00001834/WBGene00002632/WBGene00003159/WBGene00003160/WBGene00003242/WBGene00006311/WBGene00006437/WBGene00010425/WBGene00044637/WBGene00302980/WBGene00000100/WBGene00000161/WBGene00001130/WBGene00001149/WBGene00002060/WBGene00002280/WBGene00004749/WBGene00015547/WBGene00000123/WBGene00001093/WBGene00002074/WBGene00003150/WBGene00003153/WBGene000…	128
GO:0010558	negative regulation of macromolecule biosynthetic process	180/2434	474/9723	1.13651e-10	1.23068e-08	9.2801e-09	WBGene00000552/WBGene00000940/WBGene00001423/WBGene00001834/WBGene00002055/WBGene00002637/WBGene00003222/WBGene00004502/WBGene00004747/WBGene00006499/WBGene00009224/WBGene00010260/WBGene00010867/WBGene00011324/WBGene00019971/WBGene00021613/WBGene00045308/WBGene00045419/WBGene00000482/WBGene00000908/WBGene00001251/WBGene00002050/WBGene00002052/WBGene00002056/WBGene00002057/WBGene00002067/WBGene000…	180
GO:0031327	negative regulation of cellular biosynthetic process	182/2434	483/9723	1.87086e-10	1.95602e-08	1.47496e-08	WBGene00000552/WBGene00000940/WBGene00001423/WBGene00001834/WBGene00002055/WBGene00002637/WBGene00003222/WBGene00004502/WBGene00004747/WBGene00006499/WBGene00009224/WBGene00010260/WBGene00010867/WBGene00011324/WBGene00019971/WBGene00021613/WBGene00045308/WBGene00045419/WBGene00000482/WBGene00000908/WBGene00001251/WBGene00002050/WBGene00002052/WBGene00002056/WBGene00002057/WBGene00002067/WBGene000…	182
GO:0006338	chromatin remodeling	65/2434	128/9723	2.67237e-10	2.61375e-08	1.97093e-08	WBGene00001581/WBGene00002055/WBGene00002637/WBGene00003222/WBGene00006523/WBGene00008218/WBGene00008944/WBGene00000482/WBGene00002050/WBGene00002052/WBGene00002056/WBGene00002057/WBGene00002067/WBGene00003485/WBGene00004106/WBGene00004745/WBGene00006524/WBGene00010199/WBGene00017423/WBGene00020496/WBGene00001085/WBGene00001827/WBGene00004204/WBGene00005007/WBGene00005015/WBGene00007761/WBGene000…	65
GO:0009890	negative regulation of biosynthetic process	182/2434	486/9723	3.35636e-10	3.18015e-08	2.39803e-08	WBGene00000552/WBGene00000940/WBGene00001423/WBGene00001834/WBGene00002055/WBGene00002637/WBGene00003222/WBGene00004502/WBGene00004747/WBGene00006499/WBGene00009224/WBGene00010260/WBGene00010867/WBGene00011324/WBGene00019971/WBGene00021613/WBGene00045308/WBGene00045419/WBGene00000482/WBGene00000908/WBGene00001251/WBGene00002050/WBGene00002052/WBGene00002056/WBGene00002057/WBGene00002067/WBGene000…	182
GO:0051647	nucleus localization	27/2434	36/9723	4.15691e-10	3.81932e-08	2.88e-08	WBGene00000868/WBGene00002055/WBGene00002215/WBGene00006815/WBGene00013862/WBGene00016045/WBGene00002050/WBGene00002052/WBGene00002056/WBGene00002057/WBGene00002067/WBGene00003485/WBGene00001017/WBGene00003920/WBGene00010272/WBGene00002053/WBGene00002054/WBGene00006997/WBGene00011994/WBGene00000140/WBGene00000962/WBGene00003052/WBGene00011230/WBGene00003047/WBGene00003829/WBGene00006840/WBGene000…	27
GO:0034248	regulation of amide metabolic process	66/2434	132/9723	4.57582e-10	4.08055e-08	3.07699e-08	WBGene00000940/WBGene00001423/WBGene00006499/WBGene00007587/WBGene00015425/WBGene00019971/WBGene00002060/WBGene00003970/WBGene00004245/WBGene00015547/WBGene00016661/WBGene00001579/WBGene00004804/WBGene00007762/WBGene00010556/WBGene00017641/WBGene00019537/WBGene00022232/WBGene00023421/WBGene00000935/WBGene00001225/WBGene00001230/WBGene00001401/WBGene00001402/WBGene00002063/WBGene00002065/WBGene000…	66
GO:0010608	post-transcriptional regulation of gene expression	89/2434	199/9723	8.28369e-10	6.69684e-08	5.04983e-08	WBGene00000940/WBGene00001423/WBGene00006499/WBGene00007587/WBGene00015425/WBGene00019971/WBGene00002060/WBGene00003407/WBGene00003970/WBGene00003998/WBGene00004245/WBGene00015547/WBGene00018857/WBGene00019862/WBGene00001090/WBGene00001579/WBGene00002245/WBGene00004804/WBGene00007207/WBGene00007762/WBGene00010556/WBGene00017641/WBGene00019537/WBGene00022232/WBGene00023421/WBGene00000935/WBGene000…	89
GO:0006417	regulation of translation	64/2434	128/9723	8.39314e-10	6.69684e-08	5.04983e-08	WBGene00000940/WBGene00001423/WBGene00006499/WBGene00007587/WBGene00015425/WBGene00019971/WBGene00002060/WBGene00003970/WBGene00004245/WBGene00015547/WBGene00001579/WBGene00004804/WBGene00007762/WBGene00010556/WBGene00017641/WBGene00019537/WBGene00022232/WBGene00023421/WBGene00000935/WBGene00001225/WBGene00001230/WBGene00001401/WBGene00001402/WBGene00002063/WBGene00002065/WBGene00003785/WBGene000…	64
GO:0071824	protein-DNA complex organization	99/2434	229/9723	9.21425e-10	6.9844e-08	5.26667e-08	WBGene00001581/WBGene00001829/WBGene00001834/WBGene00002055/WBGene00002637/WBGene00003222/WBGene00006523/WBGene00008143/WBGene00008218/WBGene00008944/WBGene00000482/WBGene00002050/WBGene00002052/WBGene00002056/WBGene00002057/WBGene00002067/WBGene00003485/WBGene00004106/WBGene00004745/WBGene00006393/WBGene00006524/WBGene00010199/WBGene00017423/WBGene00017571/WBGene00019351/WBGene00020496/WBGene000…	99
GO:0000278	mitotic cell cycle	130/2434	325/9723	1.13221e-09	8.17347e-08	6.1633e-08	WBGene00000064/WBGene00000257/WBGene00000387/WBGene00000868/WBGene00001513/WBGene00001829/WBGene00001830/WBGene00001874/WBGene00002985/WBGene00003155/WBGene00003159/WBGene00003160/WBGene00003405/WBGene00004738/WBGene00004747/WBGene00008921/WBGene00010425/WBGene00012835/WBGene00013862/WBGene00018285/WBGene00003171/WBGene00013917/WBGene00018522/WBGene00019321/WBGene00000419/WBGene00000865/WBGene000…	130
GO:0007059	chromosome segregation	82/2434	183/9723	3.43246e-09	2.12392e-07	1.60157e-07	WBGene00000257/WBGene00000868/WBGene00001829/WBGene00001830/WBGene00003159/WBGene00003160/WBGene00004738/WBGene00004747/WBGene00006375/WBGene00006523/WBGene00010425/WBGene00018522/WBGene00001017/WBGene00001085/WBGene00002228/WBGene00004333/WBGene00010556/WBGene00013223/WBGene00017641/WBGene00017643/WBGene00019953/WBGene00000383/WBGene00000411/WBGene00001281/WBGene00002994/WBGene00003367/WBGene000…	82
GO:0000819	sister chromatid segregation	52/2434	99/9723	3.58166e-09	2.17192e-07	1.63776e-07	WBGene00000257/WBGene00000868/WBGene00001829/WBGene00001830/WBGene00003159/WBGene00003160/WBGene00004738/WBGene00004747/WBGene00010425/WBGene00018522/WBGene00001085/WBGene00013223/WBGene00017641/WBGene00017643/WBGene00019953/WBGene00000383/WBGene00000411/WBGene00001281/WBGene00002994/WBGene00003367/WBGene00003789/WBGene00006988/WBGene00010785/WBGene00015515/WBGene00017132/WBGene00019940/WBGene000…	52
GO:0007097	nuclear migration	25/2434	34/9723	3.7812e-09	2.24796e-07	1.6951e-07	WBGene00000868/WBGene00002055/WBGene00002215/WBGene00006815/WBGene00013862/WBGene00002050/WBGene00002052/WBGene00002056/WBGene00002057/WBGene00002067/WBGene00003485/WBGene00001017/WBGene00003920/WBGene00002053/WBGene00002054/WBGene00006997/WBGene00011994/WBGene00000140/WBGene00000962/WBGene00003052/WBGene00011230/WBGene00003047/WBGene00003829/WBGene00006840/WBGene00010796	25
GO:0097435	supramolecular fiber organization	89/2434	205/9723	5.0807e-09	2.90654e-07	2.19171e-07	WBGene00000200/WBGene00000838/WBGene00001830/WBGene00003515/WBGene00006589/WBGene00006803/WBGene00006836/WBGene00010259/WBGene00011647/WBGene00013082/WBGene00016045/WBGene00019064/WBGene00020553/WBGene00020808/WBGene00302980/WBGene00000072/WBGene00000083/WBGene00002037/WBGene00002039/WBGene00003171/WBGene00003495/WBGene00003514/WBGene00004121/WBGene00004317/WBGene00004951/WBGene00006588/WBGene000…	89
GO:0044248	cellular catabolic process	181/2434	498/9723	5.59303e-09	3.14039e-07	2.36805e-07	WBGene00000795/WBGene00000940/WBGene00001578/WBGene00004060/WBGene00004062/WBGene00004256/WBGene00006418/WBGene00006499/WBGene00009973/WBGene00010425/WBGene00011625/WBGene00013358/WBGene00013492/WBGene00016511/WBGene00017765/WBGene00018426/WBGene00019599/WBGene00020950/WBGene00021613/WBGene00022642/WBGene00045308/WBGene00000212/WBGene00001149/WBGene00001790/WBGene00003828/WBGene00004036/WBGene000…	181
GO:0032989	cellular component morphogenesis	106/2434	258/9723	7.31518e-09	3.82407e-07	2.88359e-07	WBGene00000838/WBGene00001830/WBGene00002215/WBGene00003374/WBGene00003515/WBGene00003738/WBGene00004256/WBGene00006589/WBGene00006836/WBGene00006874/WBGene00009977/WBGene00012184/WBGene00013082/WBGene00017195/WBGene00017657/WBGene00019064/WBGene00302980/WBGene00000149/WBGene00000961/WBGene00001468/WBGene00001863/WBGene00002988/WBGene00003368/WBGene00003495/WBGene00003514/WBGene00003911/WBGene000…	106
GO:0051246	regulation of protein metabolic process	141/2434	375/9723	2.66803e-08	1.28145e-06	9.66291e-07	WBGene00000868/WBGene00000915/WBGene00000940/WBGene00001423/WBGene00003242/WBGene00003374/WBGene00004501/WBGene00004502/WBGene00005644/WBGene00006499/WBGene00007428/WBGene00007587/WBGene00009049/WBGene00011195/WBGene00011328/WBGene00011330/WBGene00013481/WBGene00013606/WBGene00015425/WBGene00017311/WBGene00019971/WBGene00001025/WBGene00002060/WBGene00002190/WBGene00003970/WBGene00004245/WBGene000…	141
GO:0048513	animal organ development	158/2434	431/9723	2.8232e-08	1.31441e-06	9.9115e-07	WBGene00001089/WBGene00001834/WBGene00002632/WBGene00002637/WBGene00003738/WBGene00004256/WBGene00006523/WBGene00006589/WBGene00006760/WBGene00006815/WBGene00006836/WBGene00006874/WBGene00012524/WBGene00013082/WBGene00013862/WBGene00016045/WBGene00016782/WBGene00017606/WBGene00017607/WBGene00000393/WBGene00000482/WBGene00000961/WBGene00001182/WBGene00002039/WBGene00002261/WBGene00002280/WBGene000…	158
GO:0000280	nuclear division	86/2434	203/9723	3.67119e-08	1.66135e-06	1.25276e-06	WBGene00000257/WBGene00000868/WBGene00001829/WBGene00001830/WBGene00001874/WBGene00002215/WBGene00003159/WBGene00003160/WBGene00004738/WBGene00004747/WBGene00006375/WBGene00010425/WBGene00018522/WBGene00001085/WBGene00002074/WBGene00002214/WBGene00002228/WBGene00002363/WBGene00004333/WBGene00010556/WBGene00013223/WBGene00017641/WBGene00017643/WBGene00019953/WBGene00021200/WBGene00000383/WBGene000…	86
GO:0055001	muscle cell development	33/2434	55/9723	3.73909e-08	1.6672e-06	1.25717e-06	WBGene00000228/WBGene00000838/WBGene00001830/WBGene00003515/WBGene00006589/WBGene00006836/WBGene00019064/WBGene00302980/WBGene00003495/WBGene00003514/WBGene00006588/WBGene00006764/WBGene00006810/WBGene00006825/WBGene00017472/WBGene00004357/WBGene00006759/WBGene00006814/WBGene00006495/WBGene00006787/WBGene00000812/WBGene00001115/WBGene00002348/WBGene00003183/WBGene00006754/WBGene00006789/WBGene000…	33
GO:0006099	tricarboxylic acid cycle	21/2434	28/9723	3.90649e-08	1.71659e-06	1.29442e-06	WBGene00007150/WBGene00014098/WBGene00018491/WBGene00020950/WBGene00000040/WBGene00007350/WBGene00007942/WBGene00007993/WBGene00009812/WBGene00015391/WBGene00016995/WBGene00010317/WBGene00020679/WBGene00006433/WBGene00009664/WBGene00016392/WBGene00000041/WBGene00000833/WBGene00001503/WBGene00003162/WBGene00009440	21
GO:0051656	establishment of organelle localization	79/2434	183/9723	4.97011e-08	2.12245e-06	1.60046e-06	WBGene00000552/WBGene00000868/WBGene00001172/WBGene00001513/WBGene00001829/WBGene00001830/WBGene00002055/WBGene00002078/WBGene00002215/WBGene00003160/WBGene00006815/WBGene00013862/WBGene00002037/WBGene00002039/WBGene00002050/WBGene00002052/WBGene00002056/WBGene00002057/WBGene00002067/WBGene00003485/WBGene00004719/WBGene00007059/WBGene00008974/WBGene00015492/WBGene00016188/WBGene00017419/WBGene000…	79
GO:0006091	generation of precursor metabolites and energy	65/2434	142/9723	5.32568e-08	2.2427e-06	1.69114e-06	WBGene00007150/WBGene00009082/WBGene00009583/WBGene00012692/WBGene00014098/WBGene00018491/WBGene00020696/WBGene00020950/WBGene00000040/WBGene00001520/WBGene00001684/WBGene00001685/WBGene00006863/WBGene00007350/WBGene00007942/WBGene00007993/WBGene00009812/WBGene00015391/WBGene00016995/WBGene00020334/WBGene00020596/WBGene00022199/WBGene00002162/WBGene00010317/WBGene00012015/WBGene00014001/WBGene000…	65
GO:0098813	nuclear chromosome segregation	66/2434	148/9723	1.43927e-07	5.52388e-06	4.16535e-06	WBGene00000257/WBGene00000868/WBGene00001829/WBGene00001830/WBGene00003159/WBGene00003160/WBGene00004738/WBGene00004747/WBGene00006375/WBGene00010425/WBGene00018522/WBGene00001085/WBGene00002228/WBGene00004333/WBGene00013223/WBGene00017641/WBGene00017643/WBGene00019953/WBGene00000383/WBGene00000411/WBGene00001281/WBGene00002994/WBGene00003367/WBGene00003789/WBGene00004105/WBGene00004737/WBGene000…	66
GO:0022618	protein-RNA complex assembly	47/2434	95/9723	2.18718e-07	8.08722e-06	6.09826e-06	WBGene00004496/WBGene00006489/WBGene00007617/WBGene00012692/WBGene00013343/WBGene00016496/WBGene00017768/WBGene00019762/WBGene00004474/WBGene00009132/WBGene00019543/WBGene00020284/WBGene00020687/WBGene00021655/WBGene00001225/WBGene00001230/WBGene00001340/WBGene00004416/WBGene00004421/WBGene00012896/WBGene00015920/WBGene00001226/WBGene00001228/WBGene00001231/WBGene00001232/WBGene00002583/WBGene000…	47
GO:0071826	protein-RNA complex organization	48/2434	98/9723	2.40375e-07	8.78094e-06	6.62138e-06	WBGene00004496/WBGene00006489/WBGene00007617/WBGene00012692/WBGene00013343/WBGene00016496/WBGene00017768/WBGene00019762/WBGene00004474/WBGene00009132/WBGene00019543/WBGene00020284/WBGene00020687/WBGene00021655/WBGene00001225/WBGene00001230/WBGene00001340/WBGene00003393/WBGene00004416/WBGene00004421/WBGene00012896/WBGene00015920/WBGene00001226/WBGene00001228/WBGene00001231/WBGene00001232/WBGene000…	48
GO:0030239	myofibril assembly	30/2434	51/9723	2.88799e-07	1.04243e-05	7.86054e-06	WBGene00000838/WBGene00001830/WBGene00003515/WBGene00006589/WBGene00006836/WBGene00019064/WBGene00302980/WBGene00003495/WBGene00003514/WBGene00006588/WBGene00006764/WBGene00006810/WBGene00006825/WBGene00004357/WBGene00006759/WBGene00006814/WBGene00006495/WBGene00006787/WBGene00001115/WBGene00002348/WBGene00003183/WBGene00006754/WBGene00006789/WBGene00006820/WBGene00000542/WBGene00001443/WBGene000…	30
GO:0006997	nucleus organization	31/2434	54/9723	3.913e-07	1.37956e-05	1.04027e-05	WBGene00001423/WBGene00002055/WBGene00010425/WBGene00002050/WBGene00002052/WBGene00002056/WBGene00002057/WBGene00002067/WBGene00003485/WBGene00002074/WBGene00002363/WBGene00010272/WBGene00013223/WBGene00021921/WBGene00002053/WBGene00002054/WBGene00003789/WBGene00006940/WBGene00000140/WBGene00000931/WBGene00001214/WBGene00003052/WBGene00003792/WBGene00003793/WBGene00013669/WBGene00003210/WBGene000…	31
GO:2000026	regulation of multicellular organismal development	84/2434	209/9723	8.02853e-07	2.675e-05	2.01712e-05	WBGene00001172/WBGene00001834/WBGene00002637/WBGene00003374/WBGene00006523/WBGene00012184/WBGene00012524/WBGene00013082/WBGene00013766/WBGene00013878/WBGene00017195/WBGene00017606/WBGene00017607/WBGene00000482/WBGene00000908/WBGene00000991/WBGene00003003/WBGene00003368/WBGene00003776/WBGene00004788/WBGene00004854/WBGene00006746/WBGene00013917/WBGene00018604/WBGene00018740/WBGene00020142/WBGene000…	84
GO:0016477	cell migration	77/2434	188/9723	9.60764e-07	3.09897e-05	2.33682e-05	WBGene00000200/WBGene00000552/WBGene00001089/WBGene00001513/WBGene00001834/WBGene00003738/WBGene00006815/WBGene00006874/WBGene00009977/WBGene00000018/WBGene00000441/WBGene00000961/WBGene00001821/WBGene00002280/WBGene00003245/WBGene00003911/WBGene00004729/WBGene00004749/WBGene00004854/WBGene00006410/WBGene00006746/WBGene00007284/WBGene00007944/WBGene00008805/WBGene00010776/WBGene00020496/WBGene000…	77
GO:0050801	monoatomic ion homeostasis	58/2434	134/9723	2.64547e-06	7.94165e-05	5.9885e-05	WBGene00000539/WBGene00001137/WBGene00001177/WBGene00004037/WBGene00006442/WBGene00006801/WBGene00006812/WBGene00007586/WBGene00013025/WBGene00015660/WBGene00017062/WBGene00000040/WBGene00000393/WBGene00000822/WBGene00003732/WBGene00003877/WBGene00004036/WBGene00004313/WBGene00006921/WBGene00009929/WBGene00010117/WBGene00010993/WBGene00016343/WBGene00019493/WBGene00019869/WBGene00003151/WBGene000…	58
GO:0044282	small molecule catabolic process	71/2434	174/9723	2.96158e-06	8.71796e-05	6.57388e-05	WBGene00004060/WBGene00004062/WBGene00009973/WBGene00010425/WBGene00013358/WBGene00016511/WBGene00017765/WBGene00019599/WBGene00020950/WBGene00020962/WBGene00001149/WBGene00001790/WBGene00007129/WBGene00008354/WBGene00009813/WBGene00010336/WBGene00015778/WBGene00015783/WBGene00016103/WBGene00016294/WBGene00016644/WBGene00017048/WBGene00019620/WBGene00022199/WBGene00000109/WBGene00011122/WBGene000…	71
GO:0051664	nuclear pore localization	12/2434	14/9723	3.20176e-06	9.33436e-05	7.03868e-05	WBGene00002055/WBGene00002050/WBGene00002052/WBGene00002056/WBGene00002057/WBGene00002067/WBGene00003485/WBGene00002053/WBGene00002054/WBGene00001214/WBGene00003052/WBGene00003796	12
GO:0061061	muscle structure development	47/2434	103/9723	4.06244e-06	0.000115115	8.68039e-05	WBGene00000228/WBGene00000838/WBGene00001830/WBGene00003515/WBGene00004256/WBGene00006589/WBGene00006760/WBGene00006836/WBGene00019064/WBGene00302980/WBGene00003495/WBGene00003514/WBGene00004257/WBGene00006588/WBGene00006764/WBGene00006810/WBGene00006825/WBGene00017472/WBGene00000419/WBGene00001650/WBGene00004357/WBGene00006759/WBGene00006814/WBGene00004214/WBGene00006495/WBGene00006787/WBGene000…	47
GO:0009408	response to heat	40/2434	85/9723	8.33439e-06	0.000225624	0.000170134	WBGene00000802/WBGene00000915/WBGene00000940/WBGene00001758/WBGene00001851/WBGene00002015/WBGene00002016/WBGene00002018/WBGene00002019/WBGene00002263/WBGene00008670/WBGene00009977/WBGene00013766/WBGene00018700/WBGene00019983/WBGene00020719/WBGene00000908/WBGene00001844/WBGene00002023/WBGene00002024/WBGene00002210/WBGene00003877/WBGene00017244/WBGene00000913/WBGene00001328/WBGene00002005/WBGene000…	40
GO:0031507	heterochromatin formation	19/2434	30/9723	1.0075e-05	0.00026334	0.000198575	WBGene00002055/WBGene00003222/WBGene00002050/WBGene00002052/WBGene00002056/WBGene00002057/WBGene00002067/WBGene00003485/WBGene00008682/WBGene00002053/WBGene00002054/WBGene00003220/WBGene00010263/WBGene00011333/WBGene00014208/WBGene00019217/WBGene00000931/WBGene00003052/WBGene00019883	19
GO:0044242	cellular lipid catabolic process	50/2434	115/9723	1.0928e-05	0.000278436	0.000209958	WBGene00004060/WBGene00004062/WBGene00006418/WBGene00009973/WBGene00010425/WBGene00013358/WBGene00016511/WBGene00019599/WBGene00022642/WBGene00000212/WBGene00004036/WBGene00007129/WBGene00008607/WBGene00010336/WBGene00016644/WBGene00016704/WBGene00017048/WBGene00000213/WBGene00004981/WBGene00011122/WBGene00019060/WBGene00019068/WBGene00020831/WBGene00021160/WBGene00001153/WBGene00004038/WBGene000…	50
GO:0009156	ribonucleoside monophosphate biosynthetic process	15/2434	22/9723	2.45458e-05	0.000581429	0.000438433	WBGene00016509/WBGene00018174/WBGene00007089/WBGene00008948/WBGene00011128/WBGene00020682/WBGene00004259/WBGene00010912/WBGene00015116/WBGene00016415/WBGene00011064/WBGene00020932/WBGene00008654/WBGene00011559/WBGene00022817	15
GO:0051726	regulation of cell cycle	90/2434	245/9723	2.56019e-05	0.000601743	0.000453752	WBGene00000257/WBGene00000387/WBGene00000552/WBGene00000868/WBGene00001513/WBGene00001874/WBGene00003160/WBGene00003405/WBGene00004738/WBGene00006311/WBGene00006375/WBGene00017311/WBGene00018285/WBGene00000018/WBGene00013917/WBGene00018522/WBGene00019321/WBGene00000865/WBGene00003920/WBGene00004333/WBGene00006374/WBGene00013223/WBGene00017643/WBGene00019822/WBGene00019953/WBGene00022073/WBGene000…	90
GO:0065003	protein-containing complex assembly	134/2434	394/9723	2.94732e-05	0.000674872	0.000508895	WBGene00000838/WBGene00001829/WBGene00003159/WBGene00004373/WBGene00004496/WBGene00006489/WBGene00006803/WBGene00007617/WBGene00008218/WBGene00012692/WBGene00013343/WBGene00013606/WBGene00015344/WBGene00016496/WBGene00017768/WBGene00019762/WBGene00020553/WBGene00302980/WBGene00000072/WBGene00004951/WBGene00006393/WBGene00006746/WBGene00006810/WBGene00006825/WBGene00017419/WBGene00017472/WBGene000…	134
GO:0090435	protein localization to nuclear envelope	13/2434	18/9723	3.41441e-05	0.00076685	0.000578252	WBGene00002055/WBGene00006815/WBGene00002050/WBGene00002052/WBGene00002056/WBGene00002057/WBGene00002067/WBGene00003485/WBGene00002053/WBGene00002054/WBGene00003052/WBGene00003792/WBGene00003796	13
GO:0007044	cell-substrate junction assembly	12/2434	16/9723	3.80432e-05	0.000835848	0.000630281	WBGene00000802/WBGene00010406/WBGene00003911/WBGene00001999/WBGene00003085/WBGene00016405/WBGene00022069/WBGene00001194/WBGene00006787/WBGene00002915/WBGene00003936/WBGene00017904	12
GO:0150115	cell-substrate junction organization	12/2434	16/9723	3.80432e-05	0.000835848	0.000630281	WBGene00000802/WBGene00010406/WBGene00003911/WBGene00001999/WBGene00003085/WBGene00016405/WBGene00022069/WBGene00001194/WBGene00006787/WBGene00002915/WBGene00003936/WBGene00017904	12
GO:0000902	cell morphogenesis	85/2434	232/9723	4.74954e-05	0.000997775	0.000752384	WBGene00002215/WBGene00003242/WBGene00003374/WBGene00003738/WBGene00004256/WBGene00006874/WBGene00009977/WBGene00012184/WBGene00013082/WBGene00017195/WBGene00017657/WBGene00000149/WBGene00000961/WBGene00001468/WBGene00001863/WBGene00002988/WBGene00003368/WBGene00003776/WBGene00003911/WBGene00004257/WBGene00004370/WBGene00004719/WBGene00004727/WBGene00004729/WBGene00004854/WBGene00006746/WBGene000…	85
GO:0071695	anatomical structure maturation	28/2434	56/9723	4.77168e-05	0.000997775	0.000752384	WBGene00000868/WBGene00007554/WBGene00000441/WBGene00002190/WBGene00007772/WBGene00020572/WBGene00000865/WBGene00003150/WBGene00003992/WBGene00008968/WBGene00017641/WBGene00022073/WBGene00006868/WBGene00006940/WBGene00000962/WBGene00001214/WBGene00002189/WBGene00004684/WBGene00008400/WBGene00009052/WBGene00012366/WBGene00022389/WBGene00000407/WBGene00002059/WBGene00003796/WBGene00008018/WBGene000…	28
GO:0031399	regulation of protein modification process	50/2434	121/9723	5.65165e-05	0.00115005	0.000867212	WBGene00000868/WBGene00000915/WBGene00003374/WBGene00007428/WBGene00009049/WBGene00011195/WBGene00013606/WBGene00017311/WBGene00001025/WBGene00002190/WBGene00003970/WBGene00004745/WBGene00006524/WBGene00007772/WBGene00010700/WBGene00019365/WBGene00020334/WBGene00020596/WBGene00000865/WBGene00000911/WBGene00002162/WBGene00010556/WBGene00018330/WBGene00001510/WBGene00002238/WBGene00006940/WBGene000…	50
GO:0060279	positive regulation of ovulation	7/2434	7/9723	6.12111e-05	0.00123436	0.000930782	WBGene00003515/WBGene00000942/WBGene00002992/WBGene00007505/WBGene00006787/WBGene00006754/WBGene00003930	7
GO:0051648	vesicle localization	31/2434	65/9723	6.14736e-05	0.00123436	0.000930782	WBGene00001172/WBGene00002215/WBGene00013862/WBGene00002037/WBGene00002039/WBGene00004719/WBGene00007059/WBGene00008974/WBGene00015492/WBGene00016188/WBGene00017419/WBGene00020572/WBGene00000419/WBGene00018468/WBGene00022678/WBGene00017217/WBGene00019126/WBGene00000962/WBGene00003068/WBGene00004753/WBGene00011230/WBGene00016606/WBGene00000407/WBGene00002038/WBGene00003047/WBGene00003829/WBGene000…	31
GO:0035966	response to topologically incorrect protein	77/2434	208/9723	7.14714e-05	0.00139807	0.00105423	WBGene00000024/WBGene00000027/WBGene00000029/WBGene00000030/WBGene00000031/WBGene00000514/WBGene00000802/WBGene00001037/WBGene00001834/WBGene00002010/WBGene00002015/WBGene00002017/WBGene00002018/WBGene00002019/WBGene00002020/WBGene00004099/WBGene00004759/WBGene00006801/WBGene00011535/WBGene00013878/WBGene00015660/WBGene00018292/WBGene00000032/WBGene00000033/WBGene00001025/WBGene00002007/WBGene000…	77
GO:0010628	positive regulation of gene expression	60/2434	154/9723	8.48297e-05	0.00160752	0.00121217	WBGene00001423/WBGene00006523/WBGene00007428/WBGene00013355/WBGene00013766/WBGene00013878/WBGene00002060/WBGene00002190/WBGene00002210/WBGene00002988/WBGene00004911/WBGene00010700/WBGene00018857/WBGene00019960/WBGene00002162/WBGene00002245/WBGene00003218/WBGene00004804/WBGene00006599/WBGene00006941/WBGene00007762/WBGene00019537/WBGene00000935/WBGene00001230/WBGene00001401/WBGene00001840/WBGene000…	60
GO:0070646	protein modification by small protein removal	28/2434	58/9723	0.000105615	0.00193421	0.00145851	WBGene00001110/WBGene00007428/WBGene00007718/WBGene00009049/WBGene00010406/WBGene00011195/WBGene00013606/WBGene00018090/WBGene00007943/WBGene00018330/WBGene00019259/WBGene00019543/WBGene00021926/WBGene00004467/WBGene00006737/WBGene00006856/WBGene00008547/WBGene00010502/WBGene00011304/WBGene00011507/WBGene00011980/WBGene00017280/WBGene00009267/WBGene00017733/WBGene00020839/WBGene00021733/WBGene000…	28
GO:0006096	glycolytic process	15/2434	24/9723	0.000111157	0.00198252	0.00149494	WBGene00009082/WBGene00014098/WBGene00001684/WBGene00001685/WBGene00022199/WBGene00014001/WBGene00015413/WBGene00020679/WBGene00011510/WBGene00011884/WBGene00016810/WBGene00008780/WBGene00009126/WBGene00013597/WBGene00017166	15
GO:0034620	cellular response to unfolded protein	70/2434	188/9723	0.000121943	0.0021262	0.00160328	WBGene00000024/WBGene00000027/WBGene00000029/WBGene00000030/WBGene00000031/WBGene00000514/WBGene00000802/WBGene00001834/WBGene00002010/WBGene00002015/WBGene00002017/WBGene00002018/WBGene00002019/WBGene00002020/WBGene00004099/WBGene00004759/WBGene00006801/WBGene00011535/WBGene00013878/WBGene00015660/WBGene00018292/WBGene00000032/WBGene00000033/WBGene00001025/WBGene00002007/WBGene00003554/WBGene000…	70
GO:0035384	thioester biosynthetic process	9/2434	11/9723	0.000126342	0.0021262	0.00160328	WBGene00007150/WBGene00009082/WBGene00016995/WBGene00007824/WBGene00012131/WBGene00015413/WBGene00004076/WBGene00010052/WBGene00011510	9
GO:0071616	acyl-CoA biosynthetic process	9/2434	11/9723	0.000126342	0.0021262	0.00160328	WBGene00007150/WBGene00009082/WBGene00016995/WBGene00007824/WBGene00012131/WBGene00015413/WBGene00004076/WBGene00010052/WBGene00011510	9
GO:0006637	acyl-CoA metabolic process	22/2434	42/9723	0.000126927	0.0021262	0.00160328	WBGene00007150/WBGene00009082/WBGene00016511/WBGene00020950/WBGene00000991/WBGene00009812/WBGene00015783/WBGene00016995/WBGene00017048/WBGene00019404/WBGene00007824/WBGene00012131/WBGene00015413/WBGene00019819/WBGene00004076/WBGene00010052/WBGene00011510/WBGene00012984/WBGene00013284/WBGene00013594/WBGene00044094/WBGene00018152	22
GO:0035383	thioester metabolic process	22/2434	42/9723	0.000126927	0.0021262	0.00160328	WBGene00007150/WBGene00009082/WBGene00016511/WBGene00020950/WBGene00000991/WBGene00009812/WBGene00015783/WBGene00016995/WBGene00017048/WBGene00019404/WBGene00007824/WBGene00012131/WBGene00015413/WBGene00019819/WBGene00004076/WBGene00010052/WBGene00011510/WBGene00012984/WBGene00013284/WBGene00013594/WBGene00044094/WBGene00018152	22
GO:0051604	protein maturation	88/2434	248/9723	0.000132455	0.00219455	0.00165483	WBGene00000802/WBGene00000883/WBGene00000915/WBGene00001037/WBGene00001172/WBGene00001406/WBGene00001431/WBGene00002010/WBGene00002015/WBGene00002016/WBGene00002018/WBGene00002019/WBGene00004975/WBGene00016060/WBGene00020391/WBGene00020719/WBGene00000884/WBGene00001025/WBGene00002007/WBGene00002023/WBGene00002024/WBGene00003963/WBGene00008354/WBGene00008999/WBGene00011679/WBGene00011771/WBGene000…	88
GO:0006575	cellular modified amino acid metabolic process	18/2434	32/9723	0.000158997	0.00253417	0.00191092	WBGene00008629/WBGene00009706/WBGene00019644/WBGene00000929/WBGene00007175/WBGene00013920/WBGene00018519/WBGene00019492/WBGene00010988/WBGene00015512/WBGene00013894/WBGene00017975/WBGene00019322/WBGene00021128/WBGene00003214/WBGene00012095/WBGene00017777/WBGene00018131	18
GO:0008406	gonad development	45/2434	110/9723	0.00017224	0.00270081	0.00203657	WBGene00001089/WBGene00001834/WBGene00000961/WBGene00002280/WBGene00003911/WBGene00006746/WBGene00008805/WBGene00010776/WBGene00016343/WBGene00019869/WBGene00019960/WBGene00001650/WBGene00003218/WBGene00004204/WBGene00004315/WBGene00016879/WBGene00019820/WBGene00001061/WBGene00001438/WBGene00002065/WBGene00002994/WBGene00003144/WBGene00003831/WBGene00004015/WBGene00004185/WBGene00007413/WBGene000…	45
GO:0045137	development of primary sexual characteristics	45/2434	110/9723	0.00017224	0.00270081	0.00203657	WBGene00001089/WBGene00001834/WBGene00000961/WBGene00002280/WBGene00003911/WBGene00006746/WBGene00008805/WBGene00010776/WBGene00016343/WBGene00019869/WBGene00019960/WBGene00001650/WBGene00003218/WBGene00004204/WBGene00004315/WBGene00016879/WBGene00019820/WBGene00001061/WBGene00001438/WBGene00002065/WBGene00002994/WBGene00003144/WBGene00003831/WBGene00004015/WBGene00004185/WBGene00007413/WBGene000…	45
GO:0043062	extracellular structure organization	21/2434	40/9723	0.000172809	0.00270081	0.00203657	WBGene00003165/WBGene00003242/WBGene00010524/WBGene00016283/WBGene00000082/WBGene00000083/WBGene00001863/WBGene00002280/WBGene00004257/WBGene00020567/WBGene00001328/WBGene00001403/WBGene00001650/WBGene00002247/WBGene00000527/WBGene00009958/WBGene00000395/WBGene00001263/WBGene00003001/WBGene00006498/WBGene00015591	21
GO:0034976	response to endoplasmic reticulum stress	77/2434	213/9723	0.000174327	0.00271056	0.00204393	WBGene00000024/WBGene00000027/WBGene00000029/WBGene00000030/WBGene00000031/WBGene00000514/WBGene00000802/WBGene00002015/WBGene00002017/WBGene00002018/WBGene00002019/WBGene00002020/WBGene00004099/WBGene00004759/WBGene00006801/WBGene00011535/WBGene00015660/WBGene00018292/WBGene00000032/WBGene00000033/WBGene00001025/WBGene00002007/WBGene00003554/WBGene00003877/WBGene00003963/WBGene00003970/WBGene000…	77
GO:0016052	carbohydrate catabolic process	25/2434	51/9723	0.000180254	0.00275781	0.00207956	WBGene00009082/WBGene00009583/WBGene00014098/WBGene00020696/WBGene00020962/WBGene00001684/WBGene00001685/WBGene00020334/WBGene00022199/WBGene00012015/WBGene00014001/WBGene00015413/WBGene00017071/WBGene00020679/WBGene00006611/WBGene00011050/WBGene00011510/WBGene00011884/WBGene00016810/WBGene00019895/WBGene00006607/WBGene00008780/WBGene00009126/WBGene00013597/WBGene00017166	25
GO:0048469	cell maturation	25/2434	51/9723	0.000180254	0.00275781	0.00207956	WBGene00000868/WBGene00007554/WBGene00000441/WBGene00002190/WBGene00007772/WBGene00000865/WBGene00003150/WBGene00003992/WBGene00008968/WBGene00017641/WBGene00022073/WBGene00006868/WBGene00006940/WBGene00000962/WBGene00001214/WBGene00002189/WBGene00004684/WBGene00008400/WBGene00009052/WBGene00012366/WBGene00022389/WBGene00000407/WBGene00002059/WBGene00003796/WBGene00011803	25
GO:0005980	glycogen catabolic process	6/2434	6/9723	0.00024497	0.00358816	0.0027057	WBGene00009583/WBGene00020696/WBGene00020334/WBGene00017071/WBGene00011050/WBGene00019895	6
GO:0031175	neuron projection development	84/2434	239/9723	0.000267431	0.00387967	0.00292551	WBGene00001177/WBGene00002215/WBGene00003374/WBGene00003738/WBGene00004256/WBGene00006803/WBGene00006874/WBGene00009977/WBGene00012184/WBGene00013082/WBGene00017195/WBGene00017657/WBGene00000149/WBGene00000961/WBGene00001468/WBGene00001863/WBGene00002988/WBGene00003368/WBGene00003495/WBGene00003911/WBGene00004257/WBGene00004370/WBGene00004719/WBGene00004727/WBGene00004729/WBGene00004854/WBGene000…	84
GO:0033206	meiotic cytokinesis	14/2434	23/9723	0.000282423	0.00402022	0.0030315	WBGene00000064/WBGene00002215/WBGene00002214/WBGene00010556/WBGene00021200/WBGene00000383/WBGene00004775/WBGene00020035/WBGene00020652/WBGene00000875/WBGene00003372/WBGene00004042/WBGene00006840/WBGene00013038	14
GO:0006998	nuclear envelope organization	16/2434	28/9723	0.000288826	0.00405426	0.00305716	WBGene00002055/WBGene00010425/WBGene00002050/WBGene00002052/WBGene00002056/WBGene00002057/WBGene00002067/WBGene00003485/WBGene00002363/WBGene00013223/WBGene00021921/WBGene00002053/WBGene00002054/WBGene00006940/WBGene00003052/WBGene00004042	16
GO:0009161	ribonucleoside monophosphate metabolic process	16/2434	28/9723	0.000288826	0.00405426	0.00305716	WBGene00016509/WBGene00018174/WBGene00007089/WBGene00008948/WBGene00011128/WBGene00020682/WBGene00004259/WBGene00010912/WBGene00015116/WBGene00016415/WBGene00011064/WBGene00020932/WBGene00002879/WBGene00008654/WBGene00011559/WBGene00022817	16
GO:0055082	intracellular chemical homeostasis	50/2434	128/9723	0.000297229	0.00415299	0.00313161	WBGene00000539/WBGene00001137/WBGene00001177/WBGene00004037/WBGene00006442/WBGene00006801/WBGene00007586/WBGene00013025/WBGene00015660/WBGene00017062/WBGene00000040/WBGene00000393/WBGene00000822/WBGene00003732/WBGene00003877/WBGene00004036/WBGene00004313/WBGene00006921/WBGene00010117/WBGene00010993/WBGene00012326/WBGene00019493/WBGene00003151/WBGene00003153/WBGene00004878/WBGene00008274/WBGene000…	50
GO:0110020	regulation of actomyosin structure organization	10/2434	14/9723	0.000342338	0.00462427	0.00348698	WBGene00006836/WBGene00006759/WBGene00006495/WBGene00006787/WBGene00006754/WBGene00006820/WBGene00000542/WBGene00003929/WBGene00003930/WBGene00017904	10
GO:0140013	meiotic nuclear division	50/2434	129/9723	0.000369186	0.00493116	0.0037184	WBGene00000868/WBGene00001829/WBGene00001830/WBGene00001874/WBGene00002215/WBGene00004738/WBGene00006375/WBGene00001085/WBGene00002074/WBGene00002214/WBGene00002228/WBGene00004333/WBGene00010556/WBGene00021200/WBGene00000383/WBGene00001597/WBGene00003785/WBGene00004105/WBGene00004244/WBGene00004737/WBGene00008140/WBGene00010785/WBGene00022854/WBGene00000275/WBGene00002034/WBGene00003183/WBGene000…	50
GO:0070925	organelle assembly	100/2434	296/9723	0.000385691	0.00504238	0.00380227	WBGene00000257/WBGene00000838/WBGene00001829/WBGene00001830/WBGene00003160/WBGene00003515/WBGene00004373/WBGene00004496/WBGene00006589/WBGene00006836/WBGene00007554/WBGene00007617/WBGene00009385/WBGene00012692/WBGene00013082/WBGene00019064/WBGene00302980/WBGene00003495/WBGene00003514/WBGene00004317/WBGene00006588/WBGene00006764/WBGene00006810/WBGene00006825/WBGene00018522/WBGene00019748/WBGene000…	100
GO:0042026	protein refolding	15/2434	26/9723	0.000388663	0.00504238	0.00380227	WBGene00001037/WBGene00002010/WBGene00002015/WBGene00002016/WBGene00002018/WBGene00002019/WBGene00002007/WBGene00002023/WBGene00002024/WBGene00002005/WBGene00002008/WBGene00009691/WBGene00001030/WBGene00002026/WBGene00002025	15
GO:0051155	positive regulation of striated muscle cell differentiation	9/2434	12/9723	0.000392481	0.00504238	0.00380227	WBGene00006836/WBGene00006759/WBGene00006495/WBGene00006787/WBGene00006754/WBGene00006820/WBGene00000542/WBGene00003929/WBGene00003930	9
GO:0009948	anterior/posterior axis specification	24/2434	51/9723	0.000521899	0.0063332	0.00477562	WBGene00007554/WBGene00010406/WBGene00003150/WBGene00003920/WBGene00003992/WBGene00008968/WBGene00017641/WBGene00001281/WBGene00004076/WBGene00011507/WBGene00001214/WBGene00003132/WBGene00003777/WBGene00003921/WBGene00004684/WBGene00004775/WBGene00008400/WBGene00009052/WBGene00000837/WBGene00001236/WBGene00001284/WBGene00003796/WBGene00006728/WBGene00017774	24
GO:0032103	positive regulation of response to external stimulus	26/2434	57/9723	0.000567216	0.0068246	0.00514617	WBGene00001177/WBGene00003374/WBGene00004032/WBGene00007153/WBGene00003171/WBGene00003368/WBGene00004911/WBGene00016104/WBGene00020504/WBGene00000913/WBGene00002074/WBGene00006599/WBGene00018160/WBGene00022313/WBGene00006788/WBGene00016354/WBGene00000079/WBGene00000912/WBGene00001008/WBGene00017088/WBGene00000223/WBGene00001263/WBGene00001709/WBGene00003175/WBGene00003930/WBGene00022722	26
GO:0048639	positive regulation of developmental growth	31/2434	72/9723	0.00060614	0.00706853	0.00533011	WBGene00001172/WBGene00003374/WBGene00013082/WBGene00000083/WBGene00000991/WBGene00002210/WBGene00003368/WBGene00003877/WBGene00004951/WBGene00016343/WBGene00001189/WBGene00002074/WBGene00006780/WBGene00016879/WBGene00020649/WBGene00001597/WBGene00004015/WBGene00006788/WBGene00013284/WBGene00016354/WBGene00019126/WBGene00021073/WBGene00000088/WBGene00000254/WBGene00000912/WBGene00001008/WBGene000…	31
GO:0022603	regulation of anatomical structure morphogenesis	55/2434	148/9723	0.000657218	0.00757675	0.00571334	WBGene00003374/WBGene00012184/WBGene00013082/WBGene00017195/WBGene00003368/WBGene00003623/WBGene00003776/WBGene00003911/WBGene00004727/WBGene00004854/WBGene00001007/WBGene00001017/WBGene00002074/WBGene00002245/WBGene00004732/WBGene00010374/WBGene00013223/WBGene00020649/WBGene00003144/WBGene00003241/WBGene00003367/WBGene00003789/WBGene00004048/WBGene00004304/WBGene00006788/WBGene00016354/WBGene000…	55
GO:0072583	clathrin-dependent endocytosis	13/2434	22/9723	0.000700109	0.00804064	0.00606314	WBGene00001043/WBGene00006777/WBGene00020246/WBGene00000161/WBGene00004377/WBGene00018516/WBGene00001579/WBGene00001580/WBGene00018974/WBGene00006791/WBGene00010663/WBGene00011867/WBGene00015146	13
GO:0022411	cellular component disassembly	51/2434	137/9723	0.000969104	0.0105484	0.00795414	WBGene00000795/WBGene00001043/WBGene00006803/WBGene00010259/WBGene00010405/WBGene00010425/WBGene00016045/WBGene00302980/WBGene00000072/WBGene00001863/WBGene00003828/WBGene00004121/WBGene00004951/WBGene00006810/WBGene00018187/WBGene00018641/WBGene00019748/WBGene00020334/WBGene00000213/WBGene00000292/WBGene00002363/WBGene00003150/WBGene00011737/WBGene00013223/WBGene00013643/WBGene00000796/WBGene000…	51
GO:0009209	pyrimidine ribonucleoside triphosphate biosynthetic process	5/2434	5/9723	0.000980083	0.0105484	0.00795414	WBGene00012316/WBGene00007089/WBGene00008948/WBGene00004259/WBGene00009119	5
GO:0051296	establishment of meiotic spindle orientation	5/2434	5/9723	0.000980083	0.0105484	0.00795414	WBGene00000552/WBGene00002994/WBGene00000962/WBGene00008107/WBGene00006840	5
GO:0016138	glycoside biosynthetic process	9/2434	13/9723	0.00099152	0.0105484	0.00795414	WBGene00000991/WBGene00007695/WBGene00008451/WBGene00019060/WBGene00013284/WBGene00002004/WBGene00008564/WBGene00008565/WBGene00008567	9
GO:0072697	protein localization to cell cortex	9/2434	13/9723	0.00099152	0.0105484	0.00795414	WBGene00001820/WBGene00004367/WBGene00010351/WBGene00000496/WBGene00000871/WBGene00020035/WBGene00020652/WBGene00003559/WBGene00015083	9
GO:1904069	ascaroside metabolic process	9/2434	13/9723	0.00099152	0.0105484	0.00795414	WBGene00000991/WBGene00007695/WBGene00008451/WBGene00019060/WBGene00013284/WBGene00002004/WBGene00008564/WBGene00008565/WBGene00008567	9
GO:1904070	ascaroside biosynthetic process	9/2434	13/9723	0.00099152	0.0105484	0.00795414	WBGene00000991/WBGene00007695/WBGene00008451/WBGene00019060/WBGene00013284/WBGene00002004/WBGene00008564/WBGene00008565/WBGene00008567	9
GO:0030100	regulation of endocytosis	24/2434	53/9723	0.00103778	0.0110019	0.00829609	WBGene00003812/WBGene00006777/WBGene00006836/WBGene00009977/WBGene00000018/WBGene00004377/WBGene00018516/WBGene00000419/WBGene00001579/WBGene00001580/WBGene00003153/WBGene00006406/WBGene00000894/WBGene00004268/WBGene00009119/WBGene00010500/WBGene00000182/WBGene00003476/WBGene00003929/WBGene00003967/WBGene00004760/WBGene00010663/WBGene00011867/WBGene00015146	24
GO:0043488	regulation of mRNA stability	19/2434	39/9723	0.00116255	0.0120714	0.00910259	WBGene00000940/WBGene00006499/WBGene00007207/WBGene00017641/WBGene00022232/WBGene00000935/WBGene00009661/WBGene00011333/WBGene00015943/WBGene00001008/WBGene00004131/WBGene00000369/WBGene00002845/WBGene00010923/WBGene00012648/WBGene00014015/WBGene00017951/WBGene00018612/WBGene00019629	19
GO:0006913	nucleocytoplasmic transport	35/2434	87/9723	0.00124404	0.012743	0.00960902	WBGene00000915/WBGene00002078/WBGene00012019/WBGene00004036/WBGene00019862/WBGene00000913/WBGene00002074/WBGene00002080/WBGene00003920/WBGene00003992/WBGene00007195/WBGene00022087/WBGene00001840/WBGene00002076/WBGene00003789/WBGene00011580/WBGene00019940/WBGene00020172/WBGene00021789/WBGene00002075/WBGene00002077/WBGene00003792/WBGene00003793/WBGene00003800/WBGene00008852/WBGene00011944/WBGene000…	35
GO:0051169	nuclear transport	35/2434	87/9723	0.00124404	0.012743	0.00960902	WBGene00000915/WBGene00002078/WBGene00012019/WBGene00004036/WBGene00019862/WBGene00000913/WBGene00002074/WBGene00002080/WBGene00003920/WBGene00003992/WBGene00007195/WBGene00022087/WBGene00001840/WBGene00002076/WBGene00003789/WBGene00011580/WBGene00019940/WBGene00020172/WBGene00021789/WBGene00002075/WBGene00002077/WBGene00003792/WBGene00003793/WBGene00003800/WBGene00008852/WBGene00011944/WBGene000…	35
GO:0008284	positive regulation of cell population proliferation	34/2434	84/9723	0.00128035	0.0130708	0.00985618	WBGene00001177/WBGene00003374/WBGene00003738/WBGene00004256/WBGene00012184/WBGene00013082/WBGene00003368/WBGene00006746/WBGene00016104/WBGene00018187/WBGene00020504/WBGene00001487/WBGene00002074/WBGene00004732/WBGene00006599/WBGene00000289/WBGene00004048/WBGene00006788/WBGene00016354/WBGene00000871/WBGene00001008/WBGene00002213/WBGene00003052/WBGene00003902/WBGene00017738/WBGene00001263/WBGene000…	34
GO:1903311	regulation of mRNA metabolic process	33/2434	81/9723	0.00131487	0.0132889	0.0100207	WBGene00000940/WBGene00004984/WBGene00006499/WBGene00007534/WBGene00012245/WBGene00016489/WBGene00004424/WBGene00007207/WBGene00017641/WBGene00019509/WBGene00022232/WBGene00000935/WBGene00001340/WBGene00004355/WBGene00009661/WBGene00011333/WBGene00015943/WBGene00001008/WBGene00004131/WBGene00004895/WBGene00017816/WBGene00020091/WBGene00000369/WBGene00002845/WBGene00004980/WBGene00007627/WBGene000…	33
GO:0048598	embryonic morphogenesis	64/2434	182/9723	0.00134518	0.0133085	0.0100354	WBGene00000200/WBGene00001513/WBGene00001834/WBGene00002632/WBGene00002637/WBGene00003242/WBGene00006437/WBGene00006803/WBGene00002125/WBGene00003495/WBGene00003907/WBGene00003911/WBGene00004257/WBGene00004951/WBGene00006524/WBGene00007650/WBGene00017244/WBGene00000123/WBGene00000419/WBGene00001487/WBGene00001579/WBGene00001580/WBGene00002245/WBGene00004732/WBGene00004804/WBGene00006406/WBGene000…	64
GO:0006222	UMP biosynthetic process	6/2434	7/9723	0.00134753	0.0133085	0.0100354	WBGene00007089/WBGene00008948/WBGene00004259/WBGene00020932/WBGene00011559/WBGene00022817	6
GO:0050000	chromosome localization	17/2434	34/9723	0.00145699	0.0141137	0.0106426	WBGene00001829/WBGene00001830/WBGene00003160/WBGene00004333/WBGene00017993/WBGene00015515/WBGene00000275/WBGene00001832/WBGene00001833/WBGene00011230/WBGene00000549/WBGene00000837/WBGene00001236/WBGene00001869/WBGene00002231/WBGene00003796/WBGene00021913	17
GO:1902531	regulation of intracellular signal transduction	55/2434	153/9723	0.00161208	0.0154678	0.0116637	WBGene00001493/WBGene00001834/WBGene00004738/WBGene00006443/WBGene00006460/WBGene00012100/WBGene00018285/WBGene00000018/WBGene00000393/WBGene00000482/WBGene00001468/WBGene00001515/WBGene00002190/WBGene00003877/WBGene00003911/WBGene00006353/WBGene00006524/WBGene00007772/WBGene00008805/WBGene00016038/WBGene00016570/WBGene00017472/WBGene00020142/WBGene00020504/WBGene00023497/WBGene00004367/WBGene000…	55
GO:0044087	regulation of cellular component biogenesis	53/2434	147/9723	0.00179986	0.0170006	0.0128195	WBGene00001172/WBGene00006803/WBGene00013082/WBGene00302980/WBGene00000072/WBGene00003368/WBGene00004317/WBGene00004951/WBGene00006746/WBGene00006810/WBGene00006839/WBGene00016661/WBGene00018187/WBGene00018522/WBGene00044061/WBGene00000292/WBGene00000911/WBGene00001189/WBGene00001579/WBGene00001580/WBGene00001650/WBGene00006780/WBGene00022678/WBGene00000090/WBGene00004105/WBGene00004504/WBGene000…	53
GO:0007351	tripartite regional subdivision	16/2434	32/9723	0.00199945	0.0184828	0.0139372	WBGene00007554/WBGene00010406/WBGene00003150/WBGene00003992/WBGene00008968/WBGene00017641/WBGene00011507/WBGene00001214/WBGene00004684/WBGene00008400/WBGene00009052/WBGene00000837/WBGene00001236/WBGene00001284/WBGene00003796/WBGene00017774	16
GO:0008595	anterior/posterior axis specification, embryo	16/2434	32/9723	0.00199945	0.0184828	0.0139372	WBGene00007554/WBGene00010406/WBGene00003150/WBGene00003992/WBGene00008968/WBGene00017641/WBGene00011507/WBGene00001214/WBGene00004684/WBGene00008400/WBGene00009052/WBGene00000837/WBGene00001236/WBGene00001284/WBGene00003796/WBGene00017774	16
GO:0019693	ribose phosphate metabolic process	58/2434	165/9723	0.00222526	0.0202612	0.0152782	WBGene00000940/WBGene00007150/WBGene00007385/WBGene00009082/WBGene00009706/WBGene00012316/WBGene00013025/WBGene00016509/WBGene00016511/WBGene00020950/WBGene00000991/WBGene00001537/WBGene00006921/WBGene00009812/WBGene00012258/WBGene00015783/WBGene00016995/WBGene00017048/WBGene00017244/WBGene00018174/WBGene00019404/WBGene00007089/WBGene00007824/WBGene00008948/WBGene00011128/WBGene00012131/WBGene000…	58
GO:0044042	glucan metabolic process	11/2434	19/9723	0.0022925	0.0205647	0.0155071	WBGene00009583/WBGene00020696/WBGene00006863/WBGene00020334/WBGene00020596/WBGene00017071/WBGene00011050/WBGene00019895/WBGene00003858/WBGene00011409/WBGene00015754	11
GO:0022600	digestive system process	23/2434	53/9723	0.00261246	0.022827	0.017213	WBGene00000802/WBGene00001172/WBGene00010259/WBGene00000958/WBGene00001465/WBGene00001468/WBGene00001844/WBGene00002234/WBGene00002988/WBGene00003561/WBGene00020572/WBGene00001189/WBGene00001795/WBGene00003831/WBGene00004015/WBGene00016354/WBGene00000088/WBGene00001651/WBGene00004014/WBGene00000068/WBGene00000229/WBGene00006498/WBGene00006755	23
GO:0006260	DNA replication	42/2434	113/9723	0.00269388	0.0234036	0.0176477	WBGene00002985/WBGene00003155/WBGene00003159/WBGene00004337/WBGene00008645/WBGene00008921/WBGene00011016/WBGene00016508/WBGene00018514/WBGene00004338/WBGene00004339/WBGene00001016/WBGene00003154/WBGene00004185/WBGene00004355/WBGene00006944/WBGene00010056/WBGene00010787/WBGene00011664/WBGene00017132/WBGene00017546/WBGene00019217/WBGene00000382/WBGene00000413/WBGene00000794/WBGene00000871/WBGene000…	42
GO:0050921	positive regulation of chemotaxis	8/2434	12/9723	0.00279037	0.0238994	0.0180216	WBGene00004032/WBGene00007153/WBGene00000913/WBGene00018160/WBGene00006788/WBGene00016354/WBGene00000079/WBGene00001709	8
GO:0061077	chaperone-mediated protein folding	12/2434	22/9723	0.00287499	0.0242812	0.0183096	WBGene00000915/WBGene00001431/WBGene00002010/WBGene00002007/WBGene00002005/WBGene00001031/WBGene00002008/WBGene00009691/WBGene00002026/WBGene00003829/WBGene00006781/WBGene00021248	12
GO:0007588	excretion	21/2434	48/9723	0.00350752	0.0277051	0.0208913	WBGene00000802/WBGene00010259/WBGene00000958/WBGene00001465/WBGene00001468/WBGene00001844/WBGene00002234/WBGene00002988/WBGene00020572/WBGene00001189/WBGene00001795/WBGene00003831/WBGene00004015/WBGene00016354/WBGene00000088/WBGene00001651/WBGene00004014/WBGene00000068/WBGene00000229/WBGene00006498/WBGene00006755	21
GO:0030421	defecation	21/2434	48/9723	0.00350752	0.0277051	0.0208913	WBGene00000802/WBGene00010259/WBGene00000958/WBGene00001465/WBGene00001468/WBGene00001844/WBGene00002234/WBGene00002988/WBGene00020572/WBGene00001189/WBGene00001795/WBGene00003831/WBGene00004015/WBGene00016354/WBGene00000088/WBGene00001651/WBGene00004014/WBGene00000068/WBGene00000229/WBGene00006498/WBGene00006755	21
GO:0140115	export across plasma membrane	7/2434	10/9723	0.00351796	0.0277051	0.0208913	WBGene00001137/WBGene00015660/WBGene00002234/WBGene00010117/WBGene00002235/WBGene00007646/WBGene00013672	7
GO:0044283	small molecule biosynthetic process	62/2434	182/9723	0.0037128	0.0290884	0.0219345	WBGene00003816/WBGene00004258/WBGene00007150/WBGene00007236/WBGene00009048/WBGene00013358/WBGene00018398/WBGene00020517/WBGene00001149/WBGene00001602/WBGene00002210/WBGene00011938/WBGene00012326/WBGene00013866/WBGene00013870/WBGene00016103/WBGene00016644/WBGene00016995/WBGene00020215/WBGene00001239/WBGene00001240/WBGene00001243/WBGene00001393/WBGene00001606/WBGene00010794/WBGene00011128/WBGene000…	62
GO:0055075	potassium ion homeostasis	9/2434	15/9723	0.0042056	0.0321554	0.0242471	WBGene00001137/WBGene00015660/WBGene00010117/WBGene00006504/WBGene00012543/WBGene00019205/WBGene00019289/WBGene00007646/WBGene00013672	9
GO:0006268	DNA unwinding involved in DNA replication	6/2434	8/9723	0.00424213	0.0321554	0.0242471	WBGene00003159/WBGene00003154/WBGene00006944/WBGene00003158/WBGene00004322/WBGene00019334	6
GO:0000578	embryonic axis specification	16/2434	34/9723	0.00435202	0.0328242	0.0247515	WBGene00007554/WBGene00010406/WBGene00003150/WBGene00003992/WBGene00008968/WBGene00017641/WBGene00011507/WBGene00001214/WBGene00004684/WBGene00008400/WBGene00009052/WBGene00000837/WBGene00001236/WBGene00001284/WBGene00003796/WBGene00017774	16
GO:0060341	regulation of cellular localization	59/2434	173/9723	0.00444454	0.0333561	0.0251525	WBGene00000552/WBGene00001172/WBGene00004373/WBGene00006437/WBGene00007428/WBGene00010259/WBGene00010631/WBGene00013082/WBGene00013766/WBGene00004036/WBGene00004377/WBGene00004789/WBGene00007059/WBGene00007284/WBGene00011680/WBGene00015492/WBGene00015547/WBGene00020142/WBGene00020572/WBGene00001487/WBGene00001580/WBGene00001827/WBGene00006708/WBGene00010351/WBGene00010444/WBGene00019953/WBGene000…	59
GO:0006491	N-glycan processing	5/2434	6/9723	0.00465565	0.03345	0.0252234	WBGene00009583/WBGene00010284/WBGene00019763/WBGene00018682/WBGene00014249	5
GO:0018279	protein N-linked glycosylation via asparagine	5/2434	6/9723	0.00465565	0.03345	0.0252234	WBGene00018604/WBGene00020683/WBGene00011638/WBGene00020437/WBGene00022793	5
GO:0090169	regulation of spindle assembly	5/2434	6/9723	0.00465565	0.03345	0.0252234	WBGene00018522/WBGene00004105/WBGene00006988/WBGene00019940/WBGene00003902	5
GO:0051983	regulation of chromosome segregation	20/2434	46/9723	0.00472844	0.0337332	0.0254369	WBGene00000257/WBGene00000868/WBGene00003160/WBGene00006375/WBGene00013223/WBGene00017643/WBGene00001281/WBGene00006988/WBGene00015515/WBGene00017132/WBGene00000275/WBGene00003052/WBGene00003132/WBGene00004087/WBGene00018849/WBGene00021270/WBGene00000837/WBGene00001236/WBGene00001284/WBGene00002231	20
GO:0031589	cell-substrate adhesion	10/2434	18/9723	0.00543682	0.0380703	0.0287074	WBGene00003738/WBGene00006836/WBGene00016913/WBGene00002247/WBGene00004030/WBGene00002081/WBGene00003929/WBGene00003930/WBGene00017028/WBGene00017904	10
GO:1990573	potassium ion import across plasma membrane	10/2434	18/9723	0.00543682	0.0380703	0.0287074	WBGene00001137/WBGene00015660/WBGene00010117/WBGene00006504/WBGene00006941/WBGene00012543/WBGene00019205/WBGene00019289/WBGene00007646/WBGene00013672	10
GO:0017145	stem cell division	8/2434	13/9723	0.00566852	0.0394196	0.0297248	WBGene00002245/WBGene00003992/WBGene00001597/WBGene00002957/WBGene00003220/WBGene00004178/WBGene00012317/WBGene00000837	8
GO:0050778	positive regulation of immune response	8/2434	13/9723	0.00566852	0.0394196	0.0297248	WBGene00004036/WBGene00004911/WBGene00006599/WBGene00022313/WBGene00000912/WBGene00017088/WBGene00000223/WBGene00022722	8
GO:1901361	organic cyclic compound catabolic process	59/2434	175/9723	0.00587738	0.0407195	0.0307051	WBGene00000795/WBGene00000940/WBGene00006499/WBGene00021613/WBGene00045308/WBGene00001790/WBGene00003828/WBGene00004245/WBGene00015547/WBGene00016103/WBGene00016294/WBGene00017244/WBGene00019620/WBGene00004881/WBGene00007207/WBGene00007444/WBGene00008502/WBGene00015551/WBGene00017641/WBGene00022232/WBGene00000114/WBGene00000240/WBGene00000796/WBGene00000935/WBGene00001840/WBGene00006964/WBGene000…	59
GO:0032535	regulation of cellular component size	41/2434	114/9723	0.00588231	0.0407195	0.0307051	WBGene00003374/WBGene00006803/WBGene00009977/WBGene00017195/WBGene00302980/WBGene00000072/WBGene00000083/WBGene00003368/WBGene00004719/WBGene00004854/WBGene00004951/WBGene00006810/WBGene00018187/WBGene00000292/WBGene00001579/WBGene00001820/WBGene00002074/WBGene00006504/WBGene00008684/WBGene00010374/WBGene00012543/WBGene00013223/WBGene00019205/WBGene00021952/WBGene00006788/WBGene00011978/WBGene000…	41
GO:0019915	lipid storage	22/2434	53/9723	0.00612853	0.0420401	0.0317008	WBGene00003065/WBGene00008670/WBGene00010425/WBGene00013766/WBGene00000991/WBGene00003410/WBGene00003877/WBGene00008205/WBGene00020596/WBGene00020297/WBGene00022610/WBGene00001153/WBGene00013284/WBGene00017686/WBGene00000088/WBGene00000912/WBGene00003062/WBGene00044094/WBGene00003063/WBGene00003858/WBGene00004735/WBGene00007016	22
GO:0009894	regulation of catabolic process	58/2434	172/9723	0.00624446	0.0426424	0.032155	WBGene00000940/WBGene00004501/WBGene00004502/WBGene00006499/WBGene00004317/WBGene00004788/WBGene00010700/WBGene00019748/WBGene00019959/WBGene00020334/WBGene00000911/WBGene00003150/WBGene00004458/WBGene00007207/WBGene00013643/WBGene00015555/WBGene00016405/WBGene00017641/WBGene00018072/WBGene00022232/WBGene00000935/WBGene00001510/WBGene00004504/WBGene00006734/WBGene00006856/WBGene00007352/WBGene000…	58
GO:0051962	positive regulation of nervous system development	19/2434	44/9723	0.006373	0.043228	0.0325966	WBGene00001172/WBGene00003374/WBGene00012184/WBGene00013082/WBGene00003368/WBGene00006746/WBGene00001189/WBGene00002074/WBGene00004732/WBGene00004048/WBGene00006788/WBGene00016354/WBGene00000088/WBGene00000254/WBGene00000912/WBGene00001008/WBGene00000407/WBGene00006840/WBGene00010664	19
GO:0042325	regulation of phosphorylation	44/2434	125/9723	0.00690793	0.0462359	0.0348647	WBGene00000868/WBGene00003374/WBGene00011339/WBGene00017310/WBGene00017311/WBGene00001025/WBGene00002190/WBGene00003970/WBGene00006524/WBGene00006896/WBGene00007772/WBGene00010700/WBGene00019365/WBGene00020334/WBGene00020504/WBGene00000865/WBGene00000911/WBGene00002162/WBGene00010556/WBGene00000289/WBGene00002199/WBGene00002238/WBGene00006868/WBGene00006940/WBGene00013591/WBGene00015454/WBGene000…	44
GO:0051642	centrosome localization	9/2434	16/9723	0.00749401	0.0486452	0.0366815	WBGene00006311/WBGene00010406/WBGene00019822/WBGene00006997/WBGene00000962/WBGene00011230/WBGene00002219/WBGene00003047/WBGene00006540	9
GO:0006450	regulation of translational fidelity	7/2434	11/9723	0.00758878	0.0486452	0.0366815	WBGene00006935/WBGene00001029/WBGene00002152/WBGene00000197/WBGene00002153/WBGene00006936/WBGene00003073	7
GO:0007229	integrin-mediated signaling pathway	7/2434	11/9723	0.00758878	0.0486452	0.0366815	WBGene00006836/WBGene00015472/WBGene00004030/WBGene00006771/WBGene00002081/WBGene00003929/WBGene00003930	7
GO:0090114	COPII-coated vesicle budding	7/2434	11/9723	0.00758878	0.0486452	0.0366815	WBGene00004754/WBGene00017419/WBGene00004755/WBGene00004756/WBGene00011338/WBGene00022678/WBGene00013985	7
GO:0051172	negative regulation of nitrogen compound metabolic process	108/2434	351/9723	0.00775474	0.0493957	0.0372474	WBGene00000940/WBGene00001834/WBGene00002637/WBGene00003242/WBGene00004747/WBGene00005644/WBGene00006499/WBGene00009224/WBGene00010867/WBGene00011328/WBGene00011330/WBGene00013481/WBGene00045419/WBGene00000482/WBGene00000908/WBGene00001025/WBGene00001251/WBGene00002261/WBGene00003003/WBGene00003970/WBGene00004245/WBGene00004745/WBGene00007772/WBGene00015547/WBGene00019365/WBGene00020596/WBGene000…	108

## Sheet: CMTR-1(-); eol-1(fe172) DEGs
WBGene	baseMean	log2FoldChange	lfcSE	pvalue	padj	Gene	Group	Biotype
WBGene00000003	3159.18	-0.080825	0.155333	0.214939	0.531266	aat-2	other	protein_coding
WBGene00000007	1681.09	0.0011831	0.13297	0.98147	0.991565	aat-6	other	protein_coding
WBGene00000014	0.480328	-0.00823705	0.146522	0.465397		abf-3	other	protein_coding
WBGene00000015	13.0644	-0.0381654	0.145858	0.384003		abf-4	other	protein_coding
WBGene00000022	665.252	0.0854081	0.143919	0.252909	0.555181	abt-4	other	protein_coding
WBGene00000024	21.1702	0.0448519	0.148646	0.303964		abu-1	other	protein_coding
WBGene00000027	7.67929	0.0328498	0.149778	0.179859		abu-4	other	protein_coding
WBGene00000029	9.68549	0.00230327	0.139735	0.95626		abu-6	other	protein_coding
WBGene00000030	9.6462	0.00869352	0.140539	0.829604		abu-7	other	protein_coding
WBGene00000031	38.4738	0.0355609	0.14383	0.443265	0.690516	abu-8	other	protein_coding
WBGene00000054	449.631	0.0335843	0.135869	0.568716	0.772055	acr-15	other	protein_coding
WBGene00000055	1206.78	-0.0944885	0.144514	0.238761	0.54466	acr-16	other	protein_coding
WBGene00000056	53.6422	0.00411762	0.134285	0.94027	0.972428	acr-17	other	protein_coding
WBGene00000057	115.504	-0.0166328	0.115744	0.811487	0.909823	acr-18	other	protein_coding
WBGene00000062	47.4522	-0.0282334	0.137291	0.603524	0.79294	acr-23	other	protein_coding
WBGene00000063	12261.4	0.0676049	0.158486	0.179268	0.506596	act-1	other	protein_coding
WBGene00000064	3728.67	0.0828985	0.170785	0.100328	0.449867	act-2	other	protein_coding
WBGene00000065	13498.3	0.0729398	0.160072	0.175435	0.504694	act-3	other	protein_coding
WBGene00000069	136.05	-0.037935	0.116028	0.60247	0.792149	acy-2	other	protein_coding
WBGene00000071	838.327	-0.0652507	0.124026	0.381037	0.65013	acy-4	other	protein_coding
WBGene00000073	1791.71	-0.122119	0.139219	0.154271	0.488998	add-2	other	protein_coding
WBGene00000097	1058.76	0.0593869	0.12414	0.434017	0.684435	aip-1	other	protein_coding
WBGene00000098	1250.38	0.166473	0.219251	0.0619581	0.41765	air-1	other	protein_coding
WBGene00000102	2196.69	0.0970613	0.167328	0.15116	0.485372	akt-1	other	protein_coding
WBGene00000108	1.01429	-0.000813546	0.145573	0.957746		alh-2	other	protein_coding
WBGene00000110	1075.87	0.0872379	0.17672			alh-4	other	protein_coding
WBGene00000111	170.112	0.103352	0.187543	0.0633574	0.418973	alh-5	other	protein_coding
WBGene00000139	619.111	-0.0891789	0.1519	0.212477	0.528707	amx-3	other	protein_coding
WBGene00000142	3814.48	-0.0275999	0.128314	0.667624	0.829549	aos-1	other	protein_coding
WBGene00000144	527.67	-0.0465671	0.133562	0.478565	0.714592	apc-10	other	protein_coding
WBGene00000146	1095.24	0.147319	0.191996	0.0876848	0.438179	ape-1	other	protein_coding
WBGene00000159	3825.22	-0.0580462	0.134212	0.396623	0.660395	aps-1	other	protein_coding
WBGene00000168	158.848	-0.0873636	0.133045	0.262437	0.562951	apx-1	other	protein_coding
WBGene00000172	1824.26	-0.0309824	0.124789	0.654604	0.822496	aqp-4	other	protein_coding
WBGene00000173	38.2931	-0.0927102	0.149554	0.217075	0.532695	aqp-5	other	protein_coding
WBGene00000174	73.8234	-0.0823618	0.143907	0.260078	0.560719	aqp-6	other	protein_coding
WBGene00000200	1513.17	0.0769015	0.163244	0.150583	0.484759	arx-2	other	protein_coding
WBGene00000214	19527.3	0.0439191	0.150081	0.265668	0.566277	asp-1	other	protein_coding
WBGene00000215	11955.4	0.0460772	0.151732	0.219207	0.533845	asp-2	other	protein_coding
WBGene00000218	7321.79	0.0402483	0.148911	0.289625	0.583498	asp-5	other	protein_coding
WBGene00000219	11197.1	0.0320903	0.144091	0.460217	0.701229	asp-6	other	protein_coding
WBGene00000226	4013.3	0.0686064	0.136953	0.345793	0.623865	atl-1	other	protein_coding
WBGene00000228	2996.82	0.0829664	0.171512			atn-1	other	protein_coding
WBGene00000233	568.233	0.160333	0.22309	0.0591057	0.414943	avr-15	other	protein_coding
WBGene00000244	78.8913	0.0738485	0.138628	0.312183	0.599581	bbs-8	other	protein_coding
WBGene00000249	1258.54	-0.0701559	0.119736	0.354352	0.630582	bir-1	other	protein_coding
WBGene00000250	65.5632	0.0318806	0.145182	0.428506	0.681226	bir-2	other	protein_coding
WBGene00000257	336.881	0.0650131	0.160485			bmk-1	other	protein_coding
WBGene00000285	2162.15	-0.0335359	0.126068	0.606569	0.794102	cal-1	other	protein_coding
WBGene00000298	4922.56	0.0180323	0.124363	0.839959	0.925869	cat-4	other	protein_coding
WBGene00000302	198.37	0.1778	0.221663	0.0577417	0.412926	cav-2	other	protein_coding
WBGene00000373	2071.09	0.293966	0.352235	0.0203106	0.35526	cyp-14A5	other	protein_coding
WBGene00000387	64.5542	0.0322161	0.136969	0.56933	0.772328	cdc-25.2	other	protein_coding
WBGene00000412	213.584	0.0325417	0.139746	0.535163	0.751559	cdr-1	other	protein_coding
WBGene00000445	178.324	-0.0279454	0.122905	0.685093	0.840334	ceh-22	other	protein_coding
WBGene00000447	61.3637	0.0345147	0.126784	0.612956	0.798421	ceh-24	other	protein_coding
WBGene00000449	95.4565	0.0392648	0.139484	0.492786	0.724246	ceh-27	other	protein_coding
WBGene00000453	222.007	0.0818211	0.149752	0.246271	0.550294	ceh-32	other	protein_coding
WBGene00000454	40.5805	0.0341131	0.143719	0.458759	0.70023	ceh-33	other	protein_coding
WBGene00000455	85.2832	0.113955	0.171605	0.132331	0.473503	ceh-34	other	protein_coding
WBGene00000477	711.382	0.0440787	0.143829	0.405884	0.665292	cft-1	other	protein_coding
WBGene00000478	105.743	0.10626	0.179509	0.107005	0.456026	cfz-2	other	protein_coding
WBGene00000480	842.055	0.132669	0.206038	0.0669773	0.421454	cgp-1	other	protein_coding
WBGene00000488	324.086	0.0288462	0.129573	0.657504	0.82396	che-7	other	protein_coding
WBGene00000490	119.897	0.0237783	0.127663	0.715931	0.858805	che-11	other	protein_coding
WBGene00000491	224.742	-0.0611685	0.118217	0.422845	0.67705	che-12	other	protein_coding
WBGene00000498	801.074	0.0284491	0.129931	0.679748	0.836947	chk-1	other	protein_coding
WBGene00000499	1220.57	-0.139471	0.159333	0.111793	0.459948	chk-2	other	protein_coding
WBGene00000514	942.792	0.0991748	0.178157	0.103375	0.452099	ckb-4	other	protein_coding
WBGene00000521	49.5189	0.0336363	0.138875	0.537987	0.753173	cky-1	other	protein_coding
WBGene00000533	1185.33	0.152064	0.198264	0.0810766	0.433749	clh-6	other	protein_coding
WBGene00000534	2786.08	0.256268	0.1246	0.0071693	0.274585	cpi-2	other	protein_coding
WBGene00000539	1398.01	-0.830246	0.338797	0.000483631	0.0940482	cln-3.1	other	protein_coding
WBGene00000541	685.643	-0.0413493	0.129394	0.535254	0.751559	cln-3.3	other	protein_coding
WBGene00000552	2334.28	0.0638208	0.15805	0.170031	0.499053	cmd-1	other	protein_coding
WBGene00000554	3194.91	0.0696614	0.0912336	0.335142	0.617737	cnb-1	other	protein_coding
WBGene00000555	2.04756	-0.0144916	0.14601	0.469957		cnc-1	other	protein_coding
WBGene00000556	548.494	0.0577612	0.142733	0.349165	0.626485	cnc-2	other	protein_coding
WBGene00000557	2811.12	-0.108185	0.157203	0.168023	0.497989	cnc-3	other	protein_coding
WBGene00000558	1123.66	0.102362	0.171289	0.132558	0.473503	cnc-4	other	protein_coding
WBGene00000559	0.459268	-0.00198771	0.146311	0.663672		cnc-5	other	protein_coding
WBGene00000562	121.37	-0.0610543	0.137673	0.363955	0.637123	cng-1	other	protein_coding
WBGene00000592	229.939	0.027975	0.137699	0.554471	0.764687	coh-3	other	protein_coding
WBGene00000599	7256.15	0.0858713	0.176575	0.056794	0.410991	col-10	other	protein_coding
WBGene00000601	23368.9	0.0636054	0.140652	0.343978	0.623275	col-12	other	protein_coding
WBGene00000602	22420.1	0.0615706	0.137104	0.400217	0.662227	col-13	other	protein_coding
WBGene00000614	0.634827	0.00473863	0.146005	0.677158		col-37	other	protein_coding
WBGene00000620	5.67327	0.0161201	0.144911	0.560556		col-43	other	protein_coding
WBGene00000712	31.3532	0.0115033	0.146233	0.524237	0.744719	col-139	other	protein_coding
WBGene00000713	31.1613	-0.032814	0.147878	0.316882	0.602819	col-140	other	protein_coding
WBGene00000714	399.152	0.066132	0.113535	0.3899	0.655434	col-141	other	protein_coding
WBGene00000715	530.654	0.027865	0.14442	0.474864	0.711551	col-142	other	protein_coding
WBGene00000716	4.31501	0.0195167	0.146672	0.350993		col-143	other	protein_coding
WBGene00000717	9585.73	0.0827242	0.174662	0.0582158	0.413237	col-144	other	protein_coding
WBGene00000718	3863.01	0.0765209	0.169626	0.0725512	0.426704	col-145	other	protein_coding
WBGene00000719	5242.36	0.501004	0.263983	0.00294895	0.214674	col-146	other	protein_coding
WBGene00000720	16706.3	0.144872	0.167488	0.103123	0.452099	col-147	other	protein_coding
WBGene00000721	10.6707	-0.0869754	0.178709	0.0461815		col-148	other	protein_coding
WBGene00000722	6016.86	0.0064109	0.143373	0.84229	0.926963	col-149	other	protein_coding
WBGene00000723	336.291	0.0524496	0.132099	0.449253	0.694484	col-150	other	protein_coding
WBGene00000724	17.7479	0.00638074	0.134617	0.905704		col-151	other	protein_coding
WBGene00000725	19.2142	-0.00986625	0.136057	0.842756		col-152	other	protein_coding
WBGene00000726	2327.53	-0.173833	0.199288	0.0655582	0.419773	col-153	other	protein_coding
WBGene00000727	1734.47	0.0461745	0.151658	0.225591	0.536164	col-154	other	protein_coding
WBGene00000728	932.674	0.0445276	0.150884	0.240528	0.546489	col-155	other	protein_coding
WBGene00000729	5138.49	0.10115	0.170584	0.133527	0.473503	col-156	other	protein_coding
WBGene00000730	525.547	0.0465408	0.150099	0.274575	0.572204	col-157	other	protein_coding
WBGene00000731	29.1	0.0766231	0.163246	0.146302	0.481215	col-158	other	protein_coding
WBGene00000732	5879.42	0.12241	0.187224	0.105345	0.454251	col-159	other	protein_coding
WBGene00000733	7236.54	0.101407	0.166729	0.164191	0.496777	col-160	other	protein_coding
WBGene00000734	3994.64	0.0654055	0.160475	0.129899	0.473461	col-161	other	protein_coding
WBGene00000735	2866.13	0.0805573	0.167449	0.122588	0.468071	col-162	other	protein_coding
WBGene00000736	1.07114	0.00754413	0.146022	0.568123		col-163	other	protein_coding
WBGene00000766	798.499	0.05676	0.15117	0.267657	0.567706	coq-6	other	protein_coding
WBGene00000776	16723.2	0.0263023	0.138483	0.610912	0.796966	cpl-1	other	protein_coding
WBGene00000781	9241.8	0.0111464	0.14396	0.703025	0.851409	cpr-1	other	protein_coding
WBGene00000782	1.17998	0.00676413	0.145622	0.724081		cpr-2	other	protein_coding
WBGene00000783	1071.18	0.116729	0.17108	0.135045	0.474826	cpr-3	other	protein_coding
WBGene00000784	7832.7	-0.0123814	0.143947	0.674251	0.833658	cpr-4	other	protein_coding
WBGene00000785	13246.9	-0.0420864	0.147602	0.334659	0.617274	cpr-5	other	protein_coding
WBGene00000789	9037.49	0.0197628	0.126653	0.741075	0.873281	cpz-2	other	protein_coding
WBGene00000795	298.446	0.0641853	0.158247	0.168226	0.497989	crn-2	other	protein_coding
WBGene00000802	7026.05	0.0157516	0.136446	0.748505	0.876074	crt-1	other	protein_coding
WBGene00000813	1714.19	0.109822	0.168359	0.139819	0.477572	csn-1	other	protein_coding
WBGene00000838	757.566	0.0830968	0.171835			cul-3	other	protein_coding
WBGene00000840	998.992	0.109576	0.138205	0.185339	0.510515	cul-5	other	protein_coding
WBGene00000859	0.122312	-0.00313661	0.146403	0.70493		cwp-1	other	protein_coding
WBGene00000860	2.4701	-0.00820543	0.144913	0.699241		cwp-2	other	protein_coding
WBGene00000861	0.313274	0.000772334	0.146315	0.864383		cwp-3	other	protein_coding
WBGene00000862	68.851	0.00944263	0.129961	0.877681	0.944765	cwp-4	other	protein_coding
WBGene00000868	288.313	0.0424917	0.147267	0.33842	0.619034	cyb-3	other	protein_coding
WBGene00000876	738.077	0.059474	0.137853	0.377698	0.648209	cyl-1	other	protein_coding
WBGene00000877	19423.5	-0.247326	0.200647	0.0269262	0.364173	cyn-1	other	protein_coding
WBGene00000879	11515.1	0.145845	0.137027	0.0983209	0.447889	cyn-3	other	protein_coding
WBGene00000883	14217.7	0.113673	0.192168	0.0766838	0.431659	cyn-7	other	protein_coding
WBGene00000893	268.295	0.0700399	0.160074	0.163912	0.496777	cyn-17	other	protein_coding
WBGene00000907	111.668	0.00111793	0.121831	0.986021	0.993502	daf-11	other	protein_coding
WBGene00000915	17864.7	0.06202	0.158861			hsp-90	other	protein_coding
WBGene00000920	68.472	0.0449386	0.141968	0.421743	0.676296	daf-28	other	protein_coding
WBGene00000936	452.309	-0.0606103	0.115681	0.424798	0.678621	dbl-1	other	protein_coding
WBGene00000940	360.448	0.0415104	0.145737	0.379709	0.649458	dcs-1	other	protein_coding
WBGene00000951	355.561	0.0737157	0.152091	0.249892	0.552971	deg-3	other	protein_coding
WBGene00000955	258.013	0.0848175	0.154691	0.216118	0.532024	des-2	other	protein_coding
WBGene00000976	1172.47	-0.039784	0.134017	0.527323	0.74699	dhs-13	other	protein_coding
WBGene00000977	1541.96	-0.117237	0.160964	0.133395	0.473503	dhs-14	other	protein_coding
WBGene00000978	397.037	-0.209376	0.228419	0.0428486	0.39755	dhs-15	other	protein_coding
WBGene00000979	864.228	-0.0149998	0.135122	0.774337	0.890793	dhs-16	other	protein_coding
WBGene00000980	305.159	0.0565831	0.1256	0.442871	0.690388	dhs-17	other	protein_coding
WBGene00000981	4619.06	-0.244984	0.148624	0.016701	0.34379	dhs-18	other	protein_coding
WBGene00000982	3444.06	-0.0657674	0.12843	0.379706	0.649458	dhs-19	other	protein_coding
WBGene00000983	2320.85	-0.0373113	0.128261	0.562451	0.768833	dhs-20	other	protein_coding
WBGene00000984	2489.63	-0.379694	0.212329	0.00548309	0.251396	dhs-21	other	protein_coding
WBGene00000985	4676.52	0.058418	0.132496	0.412134	0.669572	dhs-22	other	protein_coding
WBGene00000986	104.225	0.176305	0.289706	0.0256275	0.360803	dhs-23	other	protein_coding
WBGene00000987	8442.55	-0.233061	0.187324	0.0360609	0.38437	dhs-24	other	protein_coding
WBGene00001021	577.142	-0.113411	0.154872	0.160652	0.493032	dnj-3	other	protein_coding
WBGene00001037	7122.08	0.4462	0.325662	0.00702903	0.272201	dnj-19	other	protein_coding
WBGene00001040	809.259	0.0941743	0.140643	0.230518	0.539075	dnj-22	other	protein_coding
WBGene00001043	680.822	0.136625	0.209005	0.0651038	0.419459	dnj-25	other	protein_coding
WBGene00001053	372.293	-0.0365958	0.119929	0.607997	0.795191	dop-2	other	protein_coding
WBGene00001054	169.02	0.0167309	0.133271	0.769672	0.888351	dpf-1	other	protein_coding
WBGene00001062	0.373086	-0.006071	0.146408	0.476191		dpr-1	other	protein_coding
WBGene00001073	4421.21	0.0530149	0.139987	0.400392	0.662279	dpy-11	other	protein_coding
WBGene00001080	739.953	0.0317258	0.107398	0.666037	0.829131	dpy-21	other	protein_coding
WBGene00001088	3281.84	-0.0008235	0.133719	0.999232	0.999606	dpy-30	other	protein_coding
WBGene00001089	1723.06	0.0900506	0.171556	0.117423	0.464574	dre-1	other	protein_coding
WBGene00001095	1579.86	0.00381838	0.130726	0.973773	0.987849	dars-2	other	protein_coding
WBGene00001109	134.982	0.00507231	0.128497	0.938349	0.971647	dsl-7	other	protein_coding
WBGene00001110	146.948	0.128175	0.205874	0.0589362	0.414943	duo-1	other	protein_coding
WBGene00001137	4822.09	0.0608161	0.156051	0.183585	0.510268	eat-6	other	protein_coding
WBGene00001150	252.735	0.0686999	0.159991	0.16198	0.494452	ech-1.1	other	protein_coding
WBGene00001152	1437.89	-0.15264	0.179373	0.089469	0.440273	ech-3	other	protein_coding
WBGene00001161	255.761	0.0492118	0.141855	0.401688	0.663057	efl-1	other	protein_coding
WBGene00001170	5.39213	0.00793242	0.143605	0.787863		egl-1	other	protein_coding
WBGene00001171	382.88	8.1569e-05	0.114448	0.999517	0.999726	egl-2	other	protein_coding
WBGene00001172	751.434	0.0615212	0.153644	0.230951	0.539245	egl-3	other	protein_coding
WBGene00001177	1839.37	0.0663824	0.147295	0.299497	0.589843	egl-8	other	protein_coding
WBGene00001178	1565.76	0.0947777	0.160663	0.182787	0.509675	egl-9	other	protein_coding
WBGene00001179	1081.24	0.0660668	0.134294	0.360541	0.634778	egl-10	other	protein_coding
WBGene00001210	20.1903	0.0694058	0.155259	0.221657		egl-46	other	protein_coding
WBGene00001211	108.429	0.0068199	0.115375	0.923947	0.964858	egl-47	other	protein_coding
WBGene00001233	5468.13	0.108678	0.174544	0.125023	0.471479	eif-3.K	other	protein_coding
WBGene00001248	374.179	-0.0369359	0.112562	0.612775	0.798371	elp-1	other	protein_coding
WBGene00001258	2880.33	0.0498971	0.131174	0.473011	0.710166	emb-4	other	protein_coding
WBGene00001303	25869.3	-0.091296	0.134088	0.252018	0.554668	sec-61.G	other	protein_coding
WBGene00001310	1.68152	0.0120868	0.146028	0.495535		end-1	other	protein_coding
WBGene00001311	4.0599	-0.00147828	0.143703	0.956704		end-3	other	protein_coding
WBGene00001345	665.38	0.0984432	0.136873	0.22219	0.53546	fos-1	other	protein_coding
WBGene00001374	292.113	0.119049	0.178867	0.116934	0.463616	exp-2	other	protein_coding
WBGene00001387	3324.74	0.109288	0.170716	0.129813	0.473461	far-3	other	protein_coding
WBGene00001388	15.9174	-0.044799	0.146429	0.351049		far-4	other	protein_coding
WBGene00001389	1973.6	-0.410553	0.284543	0.00803495	0.283302	far-5	other	protein_coding
WBGene00001397	2766.58	0.882544	0.355678	0.000498403	0.0940482	fat-5	other	protein_coding
WBGene00001399	10266.1	0.60153	0.233696	0.000509128	0.0940482	fat-7	other	protein_coding
WBGene00001406	394.788	0.385911	0.345367	0.0108657	0.301085	fce-2	other	protein_coding
WBGene00001423	4161.84	-0.0317891	0.136083	0.579239	0.778535	fib-1	other	protein_coding
WBGene00001428	4613.92	0.10889	0.169294	0.141865	0.478515	fkb-3	other	protein_coding
WBGene00001429	1840.61	-0.0355025	0.120546	0.614363	0.798781	fkb-4	other	protein_coding
WBGene00001431	1403.29	0.0417887	0.148752	0.297995	0.588804	fkb-6	other	protein_coding
WBGene00001449	1468.53	0.0693953	0.138596	0.310781	0.598151	flp-6	other	protein_coding
WBGene00001464	700.883	0.162199	0.170277	0.0797746	0.43359	flp-21	other	protein_coding
WBGene00001466	674.494	-0.187158	0.187306	0.0543589	0.408015	flr-2	other	protein_coding
WBGene00001475	669.095	0.119883	0.16238	0.14246	0.478969	fmi-1	other	protein_coding
WBGene00001479	10775.3	-0.071784	0.13173	0.333926	0.616827	fmo-4	other	protein_coding
WBGene00001480	237.532	0.0940801	0.182779	0.0571157	0.411961	fmo-5	other	protein_coding
WBGene00001482	397.107	0.0602065	0.147935	0.302616	0.592968	fog-2	Oocyte	protein_coding
WBGene00001485	303.972	0.0346055	0.137693	0.542751	0.756069	fre-1	other	protein_coding
WBGene00001493	947.297	0.0718759	0.148738	0.272776	0.570634	frm-7	other	protein_coding
WBGene00001496	3438.11	0.090107	0.15273	0.231979	0.540075	frm-10	other	protein_coding
WBGene00001500	875.43	0.0732941	0.141503	0.309545	0.596773	ftn-1	other	protein_coding
WBGene00001506	495.513	-0.360593	0.24528	0.00945769	0.293993	fut-2	other	protein_coding
WBGene00001508	1688.88	0.0314743	0.124943	0.643958	0.816544	fut-8	other	protein_coding
WBGene00001513	524.621	0.136507	0.229422	0.0322089	0.375899	gad-1	other	protein_coding
WBGene00001519	738.852	0.0293693	0.12873	0.6475	0.819174	gar-3	other	protein_coding
WBGene00001526	1808.52	0.010506	0.107681	0.887716	0.9492	gck-1	other	protein_coding
WBGene00001533	62.5421	-0.00433593	0.123598	0.946853	0.975628	gcy-6	other	protein_coding
WBGene00001534	44.841	0.0648065	0.154334	0.221653	0.53546	gcy-7	other	protein_coding
WBGene00001539	4.18231	-0.0511564	0.155819	0.114905		gcy-13	other	protein_coding
WBGene00001540	7.60522	0.0480508	0.152964	0.191153		gcy-14	other	protein_coding
WBGene00001545	6.4247	0.00942872	0.142116	0.792928		gcy-20	other	protein_coding
WBGene00001547	83.5459	-0.0131439	0.125686	0.838673	0.925136	gcy-22	other	protein_coding
WBGene00001552	134.7	0.0562022	0.136784	0.400938	0.662396	gcy-32	other	protein_coding
WBGene00001553	105.833	0.115728	0.137119	0.168305	0.497989	gcy-33	other	protein_coding
WBGene00001554	33.7555	-0.0472851	0.138229	0.444298	0.691022	gcy-34	other	protein_coding
WBGene00001563	338.906	0.0570284	0.129624	0.429715	0.682002	gei-6	other	protein_coding
WBGene00001564	3541.12	0.0968524	0.18116	0.0784983	0.433075	icl-1	other	protein_coding
WBGene00001578	645.937	0.0483139	0.149226	0.292793	0.586279	ges-1	other	protein_coding
WBGene00001581	4650.91	0.0955718	0.172227	0.125103	0.471479	gfi-1	other	protein_coding
WBGene00001591	818.227	0.0130586	0.135101	0.808854	0.908392	glc-1	other	protein_coding
WBGene00001593	144.076	-0.00125378	0.127578	0.981213	0.991491	glc-3	other	protein_coding
WBGene00001616	465.339	0.0605476	0.146412	0.32356	0.607256	glr-5	other	protein_coding
WBGene00001629	2879.99	0.125368	0.15263	0.150296	0.484756	gly-4	other	protein_coding
WBGene00001632	1687.69	0.0443965	0.141556	0.430383	0.682618	gly-7	other	protein_coding
WBGene00001645	3479.21	0.00666637	0.128601	0.914024	0.960506	gly-20	other	protein_coding
WBGene00001646	1171.52	-0.28236	0.279503	0.0218165	0.356264	gna-1	other	protein_coding
WBGene00001663	283.03	-0.166203	0.176031	0.0776958	0.43223	gpa-1	other	protein_coding
WBGene00001664	281.63	-0.0437109	0.12323	0.540948	0.755044	gpa-2	other	protein_coding
WBGene00001665	451.292	-0.10419	0.156355	0.17657	0.505085	gpa-3	other	protein_coding
WBGene00001670	60.3203	-0.0470147	0.138048	0.447404	0.693195	gpa-8	other	protein_coding
WBGene00001671	266.33	-0.474177	0.24741	0.00295209	0.214674	gpa-9	other	protein_coding
WBGene00001672	65.4528	0.0293124	0.127121	0.660956	0.826042	gpa-10	other	protein_coding
WBGene00001675	80.6436	0.0674365	0.141154	0.326668	0.609854	gpa-13	other	protein_coding
WBGene00001691	181.798	0.174716	0.340372	0.00670501	0.270756	grd-2	other	protein_coding
WBGene00001694	10163.5	0.0205134	0.124688	0.759798	0.88234	grd-5	other	protein_coding
WBGene00001695	128.505	-0.0145237	0.133408	0.791774	0.899328	grd-6	other	protein_coding
WBGene00001697	0.345534	-0.00593508	0.146383	0.631708		grd-8	other	protein_coding
WBGene00001698	5.29357	0.0135806	0.142559	0.705949		grd-9	other	protein_coding
WBGene00001700	8.63989	-0.0138107	0.142107	0.711529		grd-11	other	protein_coding
WBGene00001701	110.191	0.0482595	0.147484	0.321541	0.60635	grd-12	other	protein_coding
WBGene00001706	5.17096	0.0190656	0.144076	0.569624			other	pseudogene
WBGene00001710	34.221	0.104134	0.181286	0.0979766	0.447549	grl-1	other	protein_coding
WBGene00001711	43.1642	0.156321	0.256169	0.029859	0.372262	grl-2	other	protein_coding
WBGene00001712	8.89938	-0.045931	0.149587	0.282996		grl-3	other	protein_coding
WBGene00001714	3674.86	0.0520243	0.148789	0.298354	0.588976	grl-5	other	protein_coding
WBGene00001716	4349.91	0.0465554	0.149714	0.268141	0.567967	grl-7	other	protein_coding
WBGene00001717	9.93483	0.0406115	0.149921	0.249969		grl-8	other	protein_coding
WBGene00001718	1.47617	-0.00421273	0.145454	0.803626		grl-9	other	protein_coding
WBGene00001719	984.559	-0.0413736	0.12297	0.562333	0.768833	grl-10	other	protein_coding
WBGene00001721	64.8287	0.111706	0.175459	0.125934	0.47179	grl-12	other	protein_coding
WBGene00001722	9.66051	-0.00978555	0.143972	0.707822		grl-13	other	protein_coding
WBGene00001723	25.4753	0.0447088	0.144099	0.395	0.659066	grl-14	other	protein_coding
WBGene00001726	8.51219	0.12431	0.216408	0.0330179		grl-17	other	protein_coding
WBGene00001727	14.6988	-0.0292873	0.146022	0.40666		grl-18	other	protein_coding
WBGene00001732	0.126824	0.000127445	0.146303	0.937532		grl-23	other	protein_coding
WBGene00001736	18.5333	-0.0242385	0.145942	0.425623		grl-27	other	protein_coding
WBGene00001737	0.273767	-0.000894613	0.146293	0.935424		grl-28	other	protein_coding
WBGene00001738	0.197005	0.00353982	0.146419	0.719979		grl-29	other	protein_coding
WBGene00001739	0.769233	0.00643639	0.145813	0.732999		grl-30	other	protein_coding
WBGene00001747	2340.27	0.0479652	0.136848	0.46026	0.701229	gsp-1	other	protein_coding
WBGene00001758	2623.66	0.118208	0.153268	0.126318	0.472317	gst-10	other	protein_coding
WBGene00001769	304.024	0.11721	0.135993	0.164362	0.496777	gst-21	other	protein_coding
WBGene00001770	1437.03	-0.0274473	0.130681	0.660167	0.825879	gst-22	other	protein_coding
WBGene00001771	146.682	-0.0515049	0.13882	0.414947	0.672037	gst-23	other	protein_coding
WBGene00001781	142.554	0.418688	0.179795	0.00152019	0.16546	gst-33	other	protein_coding
WBGene00001785	2.29012	0.00776248	0.144638	0.747835		gst-37	other	protein_coding
WBGene00001786	1183.57	-0.0823555	0.137831	0.277973	0.57446	gst-38	other	protein_coding
WBGene00001789	370.525	-0.0141424	0.12063	0.837184	0.924005	gst-41	other	protein_coding
WBGene00001792	11.4454	0.0726972	0.16358	0.126535		gst-44	other	protein_coding
WBGene00001808	2611.04	-0.254895	0.268429	0.0276739	0.365754	gut-2	Oocyte	protein_coding
WBGene00001813	1423.51	0.140752	0.204516	0.077894	0.43223	haf-3	other	protein_coding
WBGene00001817	874.033	0.0410287	0.121515	0.56733	0.771172	haf-7	other	protein_coding
WBGene00001829	279.466	0.090093	0.173654			hcp-1	other	protein_coding
WBGene00001830	511.404	0.071996	0.160048			hcp-2	other	protein_coding
WBGene00001834	344.902	0.104066	0.1852			hda-1	other	protein_coding
WBGene00001842	82.9527	-0.353539	0.258024	0.0109785	0.301085	her-1	other	protein_coding
WBGene00001851	2245.66	0.052375	0.145359	0.350413	0.627396	hif-1	other	protein_coding
WBGene00001852	279.006	0.085779	0.153799	0.219184	0.533845	hil-1	other	protein_coding
WBGene00001855	1032.89	0.0131709	0.138414	0.773979	0.890789	hil-4	other	protein_coding
WBGene00001857	9.51479	-0.0368388	0.147183	0.348076		hil-6	other	protein_coding
WBGene00001864	174.404	-0.00129969	0.119952	0.983519	0.992411	him-5	other	protein_coding
WBGene00001874	587.996	0.0960736	0.175236	0.107707	0.456538	him-17	other	protein_coding
WBGene00001875	8277.93	-0.0166101	0.133789	0.755494	0.879466	his-1	other	protein_coding
WBGene00001876	1056.98	0.0174657	0.137166	0.694535	0.846687	his-2	other	protein_coding
WBGene00001877	3734.61	0.050097	0.116536	0.504153	0.73212	his-3	other	protein_coding
WBGene00001878	1200.47	0.04946	0.147887	0.321267	0.60628	his-4	other	protein_coding
WBGene00001879	17849.4	-0.0175569	0.132336	0.689151	0.842423	his-5	other	protein_coding
WBGene00001880	1346.39	0.0059156	0.141724	0.872787	0.942317	his-6	other	protein_coding
WBGene00001881	7322.44	0.00549859	0.129582	0.985598	0.993449	his-7	other	protein_coding
WBGene00001882	198.243	0.0523388	0.148894	0.299688	0.590014	his-8	other	protein_coding
WBGene00001891	1737.47	0.000178668	0.141477	0.998696	0.999318	his-17	other	protein_coding
WBGene00001892	15089.1	-0.038728	0.134077	0.534835	0.751559	his-18	other	protein_coding
WBGene00001893	6283.11	0.047137	0.136892	0.456744	0.698947	his-19	other	protein_coding
WBGene00001894	1088.56	0.0745113	0.162448	0.166224	0.497555	his-20	other	protein_coding
WBGene00001895	5743.39	0.0458056	0.136148	0.493218	0.724516	his-21	other	protein_coding
WBGene00001896	1105.16	0.068703	0.158499	0.181867	0.508898	his-22	other	protein_coding
WBGene00001901	1906.16	0.00279592	0.141612	0.949679	0.977583	his-27	other	protein_coding
WBGene00001902	10272.2	-0.0138761	0.133072	0.803708	0.905705	his-28	other	protein_coding
WBGene00001909	1507.33	0.238912	0.494842	0.0141624	0.328315	his-35	other	protein_coding
WBGene00001910	935.798	0.115726	0.147842	0.164723	0.496777	C50F4.6	other	protein_coding
WBGene00001911	11168.9	-0.0911639	0.140368	0.25626	0.557439	his-37	other	protein_coding
WBGene00001913	2.3811	0.064132	0.165334	0.0235391		his-39	other	protein_coding
WBGene00001915	1227.22	0.119316	0.187863	0.094755	0.444097	his-41	other	protein_coding
WBGene00001923	1890.61	0.00272457	0.141614	0.943531	0.973496	his-49	other	protein_coding
WBGene00001924	10154.8	-0.0152794	0.133207	0.782971	0.895302	his-50	other	protein_coding
WBGene00001925	5683.11	0.0460776	0.136186	0.468775	0.707623	his-51	other	protein_coding
WBGene00001926	1177.53	0.0709514	0.159793	0.172742	0.502176	his-52	other	protein_coding
WBGene00001927	6173.63	0.0428709	0.1352	0.449566	0.694575	his-53	other	protein_coding
WBGene00001928	1195.54	0.0726052	0.160944	0.16269	0.494899	his-54	IPR	protein_coding
WBGene00001954	32.304	-0.139803	0.190206	0.0915706	0.441769	hlh-10	other	protein_coding
WBGene00001978	1821.85	0.0704763	0.135296	0.337276	0.618285	hmp-1	other	protein_coding
WBGene00001986	178.878	0.0857928	0.150259	0.240303	0.546489	hot-1	other	protein_coding
WBGene00001987	144.187	-0.00383366	0.127186	0.94947	0.977583	hot-2	other	protein_coding
WBGene00001991	404.865	-0.307795	0.236944	0.0153147	0.332873	hot-6	other	protein_coding
WBGene00002010	2594.06	0.07695	0.161094			hsp-6	other	protein_coding
WBGene00002015	1324.85	0.0237594	0.141154	0.596414	0.788903	hsp-16.1	other	protein_coding
WBGene00002016	351.678	0.0245864	0.144349	0.501288	0.730257	hsp-16.2	other	protein_coding
WBGene00002017	1326.31	0.0232867	0.141073	0.603922	0.793033	hsp-16.11	other	protein_coding
WBGene00002018	338.28	0.00705292	0.143875			hsp-16.41	other	protein_coding
WBGene00002019	1330.23	0.00456475	0.138436	0.9244	0.964949	hsp-16.48	other	protein_coding
WBGene00002020	1333.21	0.00275598	0.138346	0.933243	0.969436	hsp-16.49	other	protein_coding
WBGene00002021	3383.19	0.0716556	0.103013	0.349022	0.626438	hsp-17	other	protein_coding
WBGene00002036	2397.44	0.14496	0.207692	0.071238	0.42571	hum-2	other	protein_coding
WBGene00002055	2180.1	0.00389422	0.139412	0.939308	0.972217	ifc-1	other	protein_coding
WBGene00002061	922.259	0.0566011	0.152936	0.241421	0.546932	ife-3	Oocyte	protein_coding
WBGene00002072	2218.7	-0.0169804	0.133789	0.755376	0.879466	ima-1	other	protein_coding
WBGene00002078	1452.01	0.139941	0.230525			xpo-1	other	protein_coding
WBGene00002093	81.8162	-0.0810484	0.141505	0.278309	0.574526	ins-10	other	protein_coding
WBGene00002118	968.931	-0.00798443	0.121871	0.901455	0.954618	ins-35	other	protein_coding
WBGene00002132	649.074	0.0677349	0.145823	0.302449	0.592968	inx-10	other	protein_coding
WBGene00002133	515.298	-0.0556248	0.129518	0.43578	0.685467	inx-11	other	protein_coding
WBGene00002148	503.863	0.115649	0.162187	0.145637	0.481067	gon-14	other	protein_coding
WBGene00002211	201.803	-0.0309735	0.139542	0.548881	0.760746	kin-30	other	protein_coding
WBGene00002215	893.95	0.0627379	0.15613			klc-2	other	protein_coding
WBGene00002241	475.835	0.0871112	0.144198	0.246498	0.550418	kup-1	other	protein_coding
WBGene00002246	15.4874	0.0445182	0.147623	0.331193		lag-2	other	protein_coding
WBGene00002250	1509.54	0.101425	0.188128	0.0574161	0.412386	lap-2	other	protein_coding
WBGene00002256	5423.91	-0.200779	0.206978	0.0487772	0.401079	lbp-4	other	protein_coding
WBGene00002259	3650.37	0.0264137	0.116135	0.714517	0.85835	lbp-7	other	protein_coding
WBGene00002260	261.211	-0.0414686	0.139434	0.471841	0.709384	lbp-8	other	protein_coding
WBGene00002263	891.502	0.112655	0.199962	0.0482728	0.400371	lea-1	other	protein_coding
WBGene00002273	12798.4	0.110586	0.143988	0.178953	0.506461	lec-10	other	protein_coding
WBGene00002632	931.963	0.0936764	0.159822	0.210091	0.526928	let-413	other	protein_coding
WBGene00002637	988.863	0.103039	0.185475			let-418	other	protein_coding
WBGene00002985	403.287	0.11427	0.186408	0.0933122	0.442215	lig-1	other	protein_coding
WBGene00003011	1683.24	-0.0334054	0.127717	0.612987	0.798421	lin-25	other	protein_coding
WBGene00003025	2645.35	-0.0191606	0.118736	0.780034	0.893782	lin-40	other	protein_coding
WBGene00003031	967.626	-0.0382778	0.124825	0.582963	0.780432	lin-46	other	protein_coding
WBGene00003039	26.9397	0.00686763	0.132754	0.903203	0.955285	mir-48	other	miRNA
WBGene00003057	17297.9	0.00396739	0.124769	0.952856	0.978551	lon-3	other	protein_coding
WBGene00003065	1567.68	0.0210466	0.141316	0.633058	0.810086	lpd-9	other	protein_coding
WBGene00003075	349.135	0.141229	0.202379	0.0759923	0.429572	lrx-1	other	protein_coding
WBGene00003079	933.249	0.0068067	0.128849	0.898479	0.953414	lsm-5	Oocyte	protein_coding
WBGene00003088	0	NA	NA			lsy-6	other	miRNA
WBGene00003090	50499.1	0.0530902	0.13479	0.431627	0.683288	lys-1	other	protein_coding
WBGene00003091	16359.4	-0.0845004	0.150089	0.246594	0.550418	lys-2	other	protein_coding
WBGene00003092	665.754	0.0103124	0.133488	0.854487	0.933176	lys-3	other	protein_coding
WBGene00003096	847.636	0.0945436	0.179457	0.0750848	0.42779	lys-7	other	protein_coding
WBGene00003114	15.3945	0.0096281	0.137353	0.84419		mab-23	other	protein_coding
WBGene00003143	732.411	0.0558145	0.115158	0.457118	0.699307	max-1	other	protein_coding
WBGene00003155	446.69	0.0464048	0.150531			mcm-3	other	protein_coding
WBGene00003159	241.149	0.0521234	0.150291			mcm-7	other	protein_coding
WBGene00003160	994.352	0.153675	0.212818	0.0620202	0.41765	mdf-1	other	protein_coding
WBGene00003164	221.694	0.0485068	0.14983	0.284302	0.579456	mdt-6	other	protein_coding
WBGene00003165	230.897	0.0836384	0.159373	0.190646	0.513244	mec-1	other	protein_coding
WBGene00003173	350.962	0.0475385	0.129364	0.491987	0.723662	mec-9	other	protein_coding
WBGene00003222	257.484	0.188032	0.259138	0.0412077	0.393961	mes-4	other	protein_coding
WBGene00003235	3631.92	-0.111887	0.124258	0.168046	0.497989	mif-2	other	protein_coding
WBGene00003242	3212.2	0.0898214	0.161277	0.179893	0.507206	mig-6	other	protein_coding
WBGene00003248	901.635	-0.174442	0.183802	0.0681779	0.423372	mig-17	other	protein_coding
WBGene00003289	2.08158	0.0109703	0.145239	0.633735		mir-61	other	miRNA
WBGene00003298	31.4769	-0.0617893	0.146367	0.311671	0.599197	mir-70	other	miRNA
WBGene00003315	48.5831	0.0227674	0.12858	0.722034	0.86248	mir-87	other	miRNA
WBGene00003317	0.676696	-0.00536119	0.146115	0.644922		C32C4.4	other	ncRNA
WBGene00003335	165.442	-0.278273	0.28986	0.0228301	0.356264	mir-241	other	miRNA
WBGene00003344	4.96663	-0.0255005	0.146258	0.389528		mir-250	other	miRNA
WBGene00003347	1.26512	-0.0143074	0.14628	0.435677		mir-253	other	miRNA
WBGene00003349	27.0852	-0.138017	0.208485	0.0676254	0.422539	mir-255	other	miRNA
WBGene00003350	0.959571	-0.00241576	0.145658	0.755524		mir-256	other	miRNA
WBGene00003351	0.125906	-0.00315277	0.146404	0.700214		mir-257	other	miRNA
WBGene00003353	2.96715	0.0221854	0.146711	0.368787		mir-259	other	miRNA
WBGene00003356	0.452232	-0.0046323	0.146213	0.69907		mir-262	other	miRNA
WBGene00003361	1.24504	0.0195218	0.147184	0.30694		mir-268	other	miRNA
WBGene00003374	593.275	0.0580761	0.135073	0.408296	0.666912	mlk-1	other	protein_coding
WBGene00003385	488.007	-0.0978122	0.12366	0.223966	0.535796	moc-2	other	protein_coding
WBGene00003386	508.978	0.0256526	0.113043	0.731549	0.868347	mod-1	other	protein_coding
WBGene00003395	80.1968	0.00933296	0.136692	0.852241	0.932182	mom-2	other	protein_coding
WBGene00003405	421.21	0.0992755	0.180801	0.0876775	0.438179	mre-11	other	protein_coding
WBGene00003413	588.742	0.0837869	0.1277	0.285279	0.580372	mrp-7	other	protein_coding
WBGene00003473	144.468	0.0411357	0.148521	0.297566	0.588649	mtl-1	other	protein_coding
WBGene00003474	562.888	0.0388761	0.128732	0.563677	0.769495	mtl-2	other	protein_coding
WBGene00003479	186.375	0.0141515	0.133404	0.825953	0.917475	mtm-9	other	protein_coding
WBGene00003507	596.019	0.177956	0.271559	0.0365515	0.384919	mut-14	other	protein_coding
WBGene00003509	900.57	-0.0916395	0.142501	0.220615	0.535009	mxl-1	other	protein_coding
WBGene00003515	3168.46	0.122935	0.220773			myo-3	other	protein_coding
WBGene00003521	0.286332	0.000564951	0.146316	0.935743		nas-2	other	protein_coding
WBGene00003522	339.048	0.07856	0.158901	0.19388	0.515358	nas-3	other	protein_coding
WBGene00003528	1090.19	0.0625712	0.111305	0.410402	0.667969	nas-9	other	protein_coding
WBGene00003535	0.452807	-0.00462217	0.146213	0.698992		nas-16	other	protein_coding
WBGene00003536	0.742381	0.000797222	0.146231	0.885067		nas-17	other	protein_coding
WBGene00003537	0.255406	-0.00355525	0.146426	0.569155		nas-18	other	protein_coding
WBGene00003538	1.86399	0.0150362	0.146244	0.439373		nas-19	other	protein_coding
WBGene00003539	6.52964	0.0771482	0.172934	0.0324678		nas-20	other	protein_coding
WBGene00003540	1.73798	0.00743601	0.145451	0.685324		nas-21	other	protein_coding
WBGene00003541	8.51326	-0.0368195	0.148529	0.290124		nas-22	other	protein_coding
WBGene00003543	8.26536	-0.0460758	0.150392	0.258561		nas-24	other	protein_coding
WBGene00003549	590.646	0.157094	0.189066	0.0806563	0.43359	nas-31	other	protein_coding
WBGene00003550	41.2191	0.0273499	0.140936	0.564456	0.769935	nas-32	other	protein_coding
WBGene00003556	1.5165	-0.010337	0.145415	0.618243			other	pseudogene
WBGene00003566	1387.7	0.0657198	0.157183	0.165004	0.497305	ncx-1	other	protein_coding
WBGene00003567	1630.02	0.0659388	0.157652	0.177475	0.505835	ncx-2	other	protein_coding
WBGene00003570	75.0099	-0.0418615	0.132272	0.523133	0.74394	ncx-5	other	protein_coding
WBGene00003573	298.384	0.0115847	0.126972	0.859773	0.934935	ncx-8	other	protein_coding
WBGene00003574	68.6732	-0.000495727	0.130218	0.991769	0.996054	ncx-9	other	protein_coding
WBGene00003575	158.077	0.0142344	0.131943	0.81085	0.909553	ncx-10	other	protein_coding
WBGene00003579	710.015	-5.81906e-05	0.125343	0.99954	0.999726	ndx-2	other	protein_coding
WBGene00003591	67.3303	0.0737177	0.158178	0.195371	0.51701	nex-4	other	protein_coding
WBGene00003611	1050	-0.152782	0.188819	0.083836	0.434966	nhr-12	other	protein_coding
WBGene00003612	576.055	0.0876867	0.144424	0.24947	0.552971	nhr-13	other	protein_coding
WBGene00003614	117.492	-0.0252715	0.108663	0.73223	0.868638	nhr-15	other	protein_coding
WBGene00003617	283.206	0.0880774	0.139634	0.252265	0.554694	nhr-18	other	protein_coding
WBGene00003632	1019.96	-0.122321	0.123657	0.144858	0.480543	nhr-42	other	protein_coding
WBGene00003634	697.246	-0.0964667	0.136315	0.225913	0.536522	nhr-44	other	protein_coding
WBGene00003637	653.2	-0.0288864	0.114369	0.693044	0.84546	nhr-47	other	protein_coding
WBGene00003640	420.339	0.295774	0.253615	0.0196178	0.35526	nhr-50	other	protein_coding
WBGene00003641	6.97463	0.00899221	0.142148	0.795469		nhr-51	other	protein_coding
WBGene00003642	8.05761	-0.0117909	0.142172	0.739117		nhr-52	other	protein_coding
WBGene00003643	351.048	0.0195445	0.129839	0.752338	0.877874	nhr-53	other	protein_coding
WBGene00003644	85.052	0.0858471	0.139468	0.262302	0.562748	nhr-54	other	protein_coding
WBGene00003645	804.253	0.0132333	0.125395	0.852735	0.932288	nhr-55	other	protein_coding
WBGene00003646	327.012	0.0108466	0.116472	0.878818	0.945157	nhr-56	other	protein_coding
WBGene00003647	1319.7	-0.0404401	0.103932	0.586558	0.782807	nhr-57	other	protein_coding
WBGene00003648	743.912	-0.212334	0.193089	0.0381177	0.390185	nhr-58	other	protein_coding
WBGene00003649	178.77	-0.00654921	0.125525	0.917032	0.961421	nhr-59	other	protein_coding
WBGene00003650	44.7776	-0.00106482	0.13801	0.980267	0.991059	nhr-60	other	protein_coding
WBGene00003653	108.86	0.10162	0.166612	0.155607	0.490511	nhr-63	other	protein_coding
WBGene00003655	585.749	-0.0698891	0.10892	0.358826	0.633832	nhr-65	other	protein_coding
WBGene00003658	8011.68	-0.226953	0.234317	0.0345729	0.381585	nhr-68	other	protein_coding
WBGene00003660	251.847	0.0247808	0.134431	0.666405	0.829336	nhr-70	other	protein_coding
WBGene00003669	228.933	0.0781242	0.147835	0.261983	0.562402	nhr-79	other	protein_coding
WBGene00003673	115.471	-0.124919	0.158212	0.135985	0.475701		other	pseudogene
WBGene00003674	922.312	0.00728956	0.0990381	0.921151	0.963539	nhr-84	other	protein_coding
WBGene00003676	1559.91	-0.00180415	0.122547	0.998663	0.999318	nhr-86	other	protein_coding
WBGene00003680	571.953	0.0566243	0.125193	0.435629	0.685365	nhr-90	other	protein_coding
WBGene00003683	42.8082	0.0134823	0.128293	0.830641	0.920891	nhr-93	other	protein_coding
WBGene00003684	278.683	-0.119908	0.168007	0.135046	0.474826	nhr-94	other	protein_coding
WBGene00003685	416.995	0.088689	0.136802	0.260169	0.560719	nhr-95	other	protein_coding
WBGene00003686	267.78	0.10336	0.145416	0.196084	0.517684	nhr-96	other	protein_coding
WBGene00003688	174.439	-0.0206212	0.123918	0.757632	0.880589	nhr-98	other	protein_coding
WBGene00003689	191.746	-0.00478183	0.124989	0.940441	0.972451	nhr-99	other	protein_coding
WBGene00003691	918.485	-0.271268	0.22863	0.0225089	0.356264	nhr-101	other	protein_coding
WBGene00003692	510.972	0.00615069	0.118471	0.947506	0.976176	nhr-102	other	protein_coding
WBGene00003693	177.502	0.168469	0.213038	0.0654106	0.419479	nhr-103	other	protein_coding
WBGene00003696	155.858	0.0867415	0.128821	0.272514	0.570634	nhr-106	other	protein_coding
WBGene00003697	1087.99	-0.0154683	0.122543	0.817631	0.913782	nhr-107	other	protein_coding
WBGene00003698	246.236	-0.125628	0.162592	0.132626	0.473503	nhr-108	other	protein_coding
WBGene00003700	350.958	-0.18379	0.173098	0.0596713	0.415522	nhr-110	other	protein_coding
WBGene00003701	1.60116	-0.00749204	0.145	0.729324		nhr-111	other	protein_coding
WBGene00003702	242.868	0.0348208	0.127458	0.605827	0.794083	nhr-112	other	protein_coding
WBGene00003704	700.563	-0.041086	0.145444	0.378953	0.649062	nhr-114	other	protein_coding
WBGene00003705	1068.01	-0.194286	0.201317	0.050739	0.403634	nhr-115	other	protein_coding
WBGene00003706	112.374	0.0241532	0.129433	0.703967	0.851917	nhr-116	other	protein_coding
WBGene00003707	718.276	0.0101048	0.120541	0.88349	0.947961	nhr-117	other	protein_coding
WBGene00003708	0.390993	-0.00311007	0.146316	0.51613		nhr-118	other	protein_coding
WBGene00003713	107.695	0.0501736	0.123364	0.488845	0.721351	nhr-123	other	protein_coding
WBGene00003714	12.9205	0.0605234	0.151436	0.262454		nhr-124	other	protein_coding
WBGene00003715	139.869	0.066764	0.126443	0.373326	0.644993	nhr-125	other	protein_coding
WBGene00003716	271.473	0.0742398	0.117192	0.340423	0.620336	nhr-126	other	protein_coding
WBGene00003717	81.2966	0.0520864	0.142478	0.378785	0.648913	nhr-127	other	protein_coding
WBGene00003718	396.103	-0.0210692	0.104398	0.773203	0.890316	nhr-128	other	protein_coding
WBGene00003719	167.346	-0.0826809	0.126146	0.286183	0.580879	nhr-129	other	protein_coding
WBGene00003720	883.224	0.0941412	0.119599	0.241373	0.546932	nhr-130	other	protein_coding
WBGene00003721	428.319	0.0732148	0.148363	0.272508	0.570634	nhr-131	other	protein_coding
WBGene00003722	149.065	0.103403	0.167075	0.15195	0.486354	nhr-132	other	protein_coding
WBGene00003723	207.397	0.0799999	0.152443	0.234866	0.541941	nhr-133	other	protein_coding
WBGene00003724	601.519	0.0697839	0.124505	0.359249	0.633896	nhr-134	other	protein_coding
WBGene00003725	536.176	0.122486	0.147158	0.149286	0.483759	nhr-135	other	protein_coding
WBGene00003726	1596.26	-0.308141	0.215788	0.0136455	0.322567	nhr-136	other	protein_coding
WBGene00003731	1353.98	0.0194456	0.117136	0.788078	0.897196	nhx-3	other	protein_coding
WBGene00003738	1990.46	0.081319	0.166409			nid-1	other	protein_coding
WBGene00003747	444.236	0.103554	0.157664	0.175821	0.50478	nlp-9	other	protein_coding
WBGene00003751	241.413	0.0430653	0.146382	0.359926	0.634263	nlp-13	other	protein_coding
WBGene00003762	36243.3	-0.100615	0.1508	0.160979	0.493249	nlp-24	other	protein_coding
WBGene00003763	81.9742	-0.0452377	0.141856	0.410504	0.667969	nlp-25	other	protein_coding
WBGene00003764	1016.86	-0.0317374	0.12068	0.650662	0.820527	nlp-26	other	protein_coding
WBGene00003765	2404.03	-0.0405798	0.129437	0.549522	0.761128	nlp-27	other	protein_coding
WBGene00003766	281.64	0.155236	0.162077	0.0910186	0.441769	nlp-28	other	protein_coding
WBGene00003767	2236.78	0.0292658	0.125042	0.668537	0.83017	nlp-29	other	protein_coding
WBGene00003768	1262.78	-0.00391063	0.127388	0.94597	0.974969	nlp-30	other	protein_coding
WBGene00003769	2400.48	-0.153666	0.18721	0.103793	0.452099	nlp-31	other	protein_coding
WBGene00003771	4698.09	-0.0456383	0.129127	0.508331	0.735252	nlp-33	other	protein_coding
WBGene00003775	24.5523	-0.00801384	0.138942	0.851767	0.932032	nmr-2	other	protein_coding
WBGene00003786	6173.12	0.0575401	0.144658	0.337763	0.618526	npa-1	other	protein_coding
WBGene00003812	614.183	0.0877049	0.175393	0.0808495	0.433597	nrf-5	other	protein_coding
WBGene00003816	294.345	0.126326	0.207035	0.0591493	0.414943	asns-1	other	protein_coding
WBGene00003830	403.633	-0.0309666	0.124556	0.650955	0.820726	num-1	other	protein_coding
WBGene00003834	2627.43	0.0651034	0.115005	0.396988	0.660524	nxf-1	other	protein_coding
WBGene00003835	500.027	0.0454014	0.129813	0.507864	0.735037	nxf-2	other	protein_coding
WBGene00003838	125.764	-0.092494	0.144731	0.227925	0.537449	ocr-1	other	protein_coding
WBGene00003844	999.429	0.132393	0.183607	0.101889	0.452099	odc-1	other	protein_coding
WBGene00003849	681.691	-0.18349	0.16717	0.0549257	0.408947	odr-2	other	protein_coding
WBGene00003850	604.631	-0.0168998	0.127713	0.789118	0.897771	odr-3	other	protein_coding
WBGene00003861	328.633	0.0532775	0.133275	0.438566	0.687293	oig-3	other	protein_coding
WBGene00003865	74.2585	0.0955961	0.173512	0.119805	0.467103	oma-2	other	protein_coding
WBGene00003886	85.3837	0.0268592	0.121071	0.702095	0.850869	osm-6	other	protein_coding
WBGene00003916	2497.31	0.070523	0.0932394	0.337204	0.618285	par-1	other	protein_coding
WBGene00003919	1070.25	0.198577	0.12522	0.0287637	0.367557	par-4	other	protein_coding
WBGene00003922	1621.35	0.0824336	0.171179	0.0935507	0.442215	pas-1	other	protein_coding
WBGene00003923	12123.5	0.0337577	0.120842	0.635974	0.811725	pas-2	other	protein_coding
WBGene00003927	1552.33	0.0873009	0.173363	0.099761	0.448875	pas-6	other	protein_coding
WBGene00003937	0.555857	0.00737088	0.146123	0.701907		pax-1	other	protein_coding
WBGene00003954	569.798	-0.0316981	0.112261	0.665915	0.829131	pcm-1	other	protein_coding
WBGene00003959	675.152	0.0405632	0.135295	0.517379	0.74085	pcp-4	other	protein_coding
WBGene00003982	4015.55	0.0634934	0.158266	0.176241	0.50497	pes-9	other	protein_coding
WBGene00003994	620.031	0.0417037	0.146047	0.36814	0.640784	pgl-3	other	protein_coding
WBGene00004003	540.733	0.156853	0.243777	0.0414733	0.39509	pgp-9	other	protein_coding
WBGene00004013	247.8	0.0662066	0.147161	0.296111	0.588015	pha-4	other	protein_coding
WBGene00004026	9.44902	0.0137459	0.144569	0.614858		phy-3	other	protein_coding
WBGene00004032	1568.07	0.0296779	0.117625	0.686869	0.841357	pkc-1	other	protein_coding
WBGene00004037	598.78	-0.066794	0.128908	0.370074	0.641997	plc-2	other	protein_coding
WBGene00004053	617.675	0.135659	0.219683	0.0480915	0.400371	tank-1	other	protein_coding
WBGene00004060	583.568	0.102859	0.167003	0.157978	0.491385	pmp-3	other	protein_coding
WBGene00004062	8572.44	0.0170032	0.123031	0.802018	0.905015	pmp-5	other	protein_coding
WBGene00004064	432.625	0.0886385	0.147352	0.232168	0.540403	pms-2	other	protein_coding
WBGene00004078	69.5854	0.0348234	0.142384	0.47489	0.711551	pos-1	other	protein_coding
WBGene00004083	703.661	0.017733	0.123328	0.819576	0.914363	pph-1	other	protein_coding
WBGene00004092	460.087	-0.0740275	0.116615	0.351119	0.627721	ppt-1	other	protein_coding
WBGene00004098	14.7558	0.0452617	0.148726	0.305343		pqn-2	other	protein_coding
WBGene00004099	11.5072	0.0238419	0.140892	0.598519		abu-15	other	protein_coding
WBGene00004104	226.075	0.0908495	0.157542	0.192281	0.514626	pqn-13	other	protein_coding
WBGene00004107	1.2158	0.000450386	0.145321	0.978707		pqn-16	other	protein_coding
WBGene00004119	711.661	0.107298	0.178638	0.11564	0.461916	pqn-31	other	protein_coding
WBGene00004130	1894.89	0.11605	0.193686	0.0732111	0.426796	ketn-1	other	protein_coding
WBGene00004136	818.3	0.0775157	0.162607	0.155774	0.490511	pqn-51	other	protein_coding
WBGene00004138	553.578	0.103585	0.189588			pqn-53	other	protein_coding
WBGene00004139	10.6986	0.0398126	0.151712	0.15296		pqn-54	other	protein_coding
WBGene00004144	1480.8	-0.0311425	0.137286	0.574041	0.775452	pqn-60	other	protein_coding
WBGene00004146	14.2641	0.00621661	0.142818	0.845972		pqn-63	other	protein_coding
WBGene00004150	80.545	0.00598096	0.136956	0.913457	0.960178	pqn-67	other	protein_coding
WBGene00004151	1003.73	-0.188801	0.196546	0.0560047	0.41015	pqn-68	other	protein_coding
WBGene00004152	3160.07	0.0962404	0.132987	0.229818	0.538576	pqn-70	other	protein_coding
WBGene00004153	10.9719	0.0450306	0.151206	0.226104		pqn-71	other	protein_coding
WBGene00004173	440.858	0.0482186	0.142774	0.396533	0.660349	pqn-94	other	protein_coding
WBGene00004176	4.77892	0.00978939	0.144496	0.701749		pqn-97	other	protein_coding
WBGene00004177	3.72791	-0.00591376	0.143445	0.827198		pqn-98	other	protein_coding
WBGene00004195	341.45	0.0640126	0.148457	0.294893	0.587555	prx-6	other	protein_coding
WBGene00004203	585.678	0.0404009	0.122594	0.580489	0.779686	swsn-1	other	protein_coding
WBGene00004206	857.207	0.0415339	0.118663	0.571987	0.773967	pst-1	other	protein_coding
WBGene00004211	142.997	0.0243438	0.125506	0.716725	0.859178	ptd-2	other	protein_coding
WBGene00004216	3130.59	0.1274	0.186236	0.101843	0.452099	ptr-1	other	protein_coding
WBGene00004229	374.332	0.0518624	0.14255	0.385212	0.653239	ptr-15	other	protein_coding
WBGene00004230	455.642	0.126851	0.213665	0.0441342	0.397613	ptr-16	other	protein_coding
WBGene00004236	332.131	0.0658887	0.12735	0.379415	0.649301	ptr-22	other	protein_coding
WBGene00004248	655.777	0.0773107	0.159296	0.189597	0.512601	pus-1	other	protein_coding
WBGene00004256	1683.06	0.0930288	0.169592	0.141959	0.478515	pxn-1	other	protein_coding
WBGene00004258	3977.05	0.102906	0.192904			pyc-1	other	protein_coding
WBGene00004266	2992.69	0.116745	0.172161	0.129393	0.473461	rab-1	other	protein_coding
WBGene00004296	621.23	0.102543	0.159935	0.168143	0.497989	rad-50	other	protein_coding
WBGene00004308	659.919	0.207537	0.190704	0.0458919	0.399218	rap-2	other	protein_coding
WBGene00004320	8125.98	-0.127635	0.164552	0.121994	0.467537	rbx-1	other	protein_coding
WBGene00004323	995.101	0.0763542	0.12633	0.322054	0.606696	rde-1	other	protein_coding
WBGene00004328	132.883	0.400081	0.394179	0.0116084	0.30684	rdy-2	other	protein_coding
WBGene00004336	1021.11	0.084591	0.152796	0.225473	0.536164	ret-1	other	protein_coding
WBGene00004337	252.27	0.0872796	0.167749	0.140309	0.47791	rfc-1	other	protein_coding
WBGene00004358	4608.31	0.0348749	0.147132	0.274116	0.572119	rhr-1	other	protein_coding
WBGene00004359	1407.16	-0.165675	0.198397	0.0709646	0.425635	rhr-2	other	protein_coding
WBGene00004364	4839.51	-0.0293885	0.123913	0.666925	0.829521	ric-4	other	protein_coding
WBGene00004373	1711.46	0.109069	0.170697	0.142004	0.478515	rme-1	other	protein_coding
WBGene00004384	358.649	0.108068	0.186443	0.086314	0.437257	rnp-1	other	protein_coding
WBGene00004395	651.983	0.0309803	0.131464	0.622577	0.803922	rol-3	other	protein_coding
WBGene00004405	1959.66	0.111256	0.187469	0.0866326	0.437257	rop-1	other	protein_coding
WBGene00004413	13841.2	0.032502	0.146322	0.406491	0.665807	rpl-2	other	protein_coding
WBGene00004422	8637.49	0.13296	0.218665	0.0445893	0.397646	rpl-11.1	other	protein_coding
WBGene00004442	6882.09	0.00693172	0.140934	0.817673	0.913782	rpl-28	other	protein_coding
WBGene00004452	38678.9	0.170444	0.173341	0.0717951	0.426233	rpl-38	other	protein_coding
WBGene00004453	10262.7	0.00365312	0.122678	0.959469	0.981935	rpl-39	other	protein_coding
WBGene00004457	1173.56	0.105762	0.1374	0.195999	0.517684	rpm-1	other	protein_coding
WBGene00004485	40153.5	0.0129523	0.14143	0.745565	0.87483	rps-16	other	protein_coding
WBGene00004496	10853.5	-0.0014854	0.140014	0.951002	0.977898	rps-27	other	protein_coding
WBGene00004499	75136.2	0.024887	0.109038	0.764676	0.885795	rps-30	other	protein_coding
WBGene00004501	1174.45	0.0749923	0.169839			rpt-1	other	protein_coding
WBGene00004502	1450.11	0.0726789	0.1661	0.0902891	0.441258	rpt-2	other	protein_coding
WBGene00004738	821.278	0.107623	0.184577	0.0867851	0.437257	scc-3	other	protein_coding
WBGene00004740	301.304	-0.0656422	0.132411	0.365375	0.638462	scd-2	other	protein_coding
WBGene00004747	329.176	0.084617	0.156502	0.203442	0.522181	sdc-3	other	protein_coding
WBGene00004748	8.84209	0.0187624	0.140882	0.664249		sdf-9	other	protein_coding
WBGene00004754	1600.15	0.0664961	0.159078	0.162721	0.494899	sec-23	other	protein_coding
WBGene00004759	1213.88	0.092444	0.171943	0.121943	0.467537	sel-1	other	protein_coding
WBGene00004766	8470.06	0.0217604	0.12699	0.739485	0.872337	sel-9	other	protein_coding
WBGene00004767	953.204	0.14221	0.219485	0.0549223	0.408947	sel-10	other	protein_coding
WBGene00004768	1093.93	0.11064	0.146076	0.177365	0.505754	sel-11	other	protein_coding
WBGene00004793	194.19	0.046287	0.134621	0.525704	0.745485	shw-3	other	protein_coding
WBGene00004795	425.169	0.0310378	0.121492	0.654296	0.822464	sid-1	other	protein_coding
WBGene00004806	1708.97	0.200803	0.271462	0.0385182	0.390793	skp-1	other	protein_coding
WBGene00004809	8763.1	0.0112404	0.118261	0.874809	0.943306	skr-3	other	protein_coding
WBGene00004810	858.784	0.187706	0.247209	0.04658	0.400371	skr-4	IPR	protein_coding
WBGene00004811	359.656	-0.110701	0.159887	0.159357	0.492375	skr-5	other	protein_coding
WBGene00004812	0.061156	-0.0025917	0.146382	0.816012		skr-6	other	protein_coding
WBGene00004813	0.635697	-0.013867	0.147059	0.23092		skr-7	other	protein_coding
WBGene00004817	0.414135	0.000356399	0.146177	0.935884			other	pseudogene
WBGene00004820	1.34639	-0.0111757	0.146112	0.468003		skr-14	other	protein_coding
WBGene00004830	1361.03	0.00400737	0.122686	0.96428	0.983597	slo-1	other	protein_coding
WBGene00004855	4476.57	0.120484	0.154643	0.15159	0.48588	sma-1	other	protein_coding
WBGene00004882	832.625	0.0761009	0.140922	0.294351	0.587297	smg-4	other	protein_coding
WBGene00004897	1342.16	0.086025	0.17122	0.111022	0.458254	snb-1	other	protein_coding
WBGene00004898	1182.95	0.119765	0.158103	0.14642	0.481506	snb-2	other	protein_coding
WBGene00004909	34.7474	0.137914	0.225315	0.0433911	0.397613	snf-10	other	protein_coding
WBGene00004910	3967.98	-0.0160006	0.127521	0.799269	0.903354	snf-11	other	protein_coding
WBGene00004917	2202.06	0.337304	0.258284	0.0113406	0.304299	snr-4	other	protein_coding
WBGene00004923	494.939	0.167127	0.179838	0.0757357	0.428986	snt-3	other	protein_coding
WBGene00004925	545.138	0.0186252	0.113279	0.797599	0.902593	snt-5	other	protein_coding
WBGene00004928	201.723	0.0244265	0.136633	0.653583	0.822146	soc-1	other	protein_coding
WBGene00004947	1159.9	0.0628294	0.120971	0.41301	0.670373	sos-1	other	protein_coding
WBGene00004964	111.687	0.0398878	0.13587	0.515633	0.739298	spe-10	other	protein_coding
WBGene00004975	300.314	0.101026	0.169085	0.143608	0.479605	spe-39	other	protein_coding
WBGene00004984	132.366	0.0637897	0.159139	0.140811	0.478126	spn-4	other	protein_coding
WBGene00004997	14.2421	-1.10633	0.470322	0.000567872		spp-12	other	protein_coding
WBGene00005001	1737.45	-0.141629	0.180802	0.0938582	0.442215	spp-16	other	protein_coding
WBGene00005004	206.657	-0.40016	0.239874	0.0058144	0.254913	spp-19	other	protein_coding
WBGene00005005	0.459197	0.00548734	0.146348	0.606349		spp-20	other	protein_coding
WBGene00005006	1270.14	-0.00020521	0.127096	0.993119	0.99679	spr-1	other	protein_coding
WBGene00005018	2711.36	0.072854	0.159808	0.175122	0.50451	sqt-3	other	protein_coding
WBGene00005022	3595.27	0.115683	0.176017	0.124364	0.470826	sqv-4	other	protein_coding
WBGene00005024	1779.37	0.0142008	0.121014	0.836075	0.923178	sqv-6	other	protein_coding
WBGene00005082	12.1819	-0.066727	0.16303	0.0944448		srd-4	other	protein_coding
WBGene00005087	2.23168	-0.0206179	0.146892	0.338724		srd-9	other	protein_coding
WBGene00005089	5.24966	0.00833594	0.143083	0.7872		srd-11	other	protein_coding
WBGene00005093	11.1319	-0.029653	0.143585	0.48399		srd-15	other	protein_coding
WBGene00005094	4.98036	0.00128098	0.141988	0.972293		srd-16	other	protein_coding
WBGene00005095	11.7895	0.00713493	0.138521	0.876202		srd-17	other	protein_coding
WBGene00005096	23.1201	-0.0342333	0.143227	0.45485	0.697671	srd-18	other	protein_coding
WBGene00005097	4.06569	0.0391615	0.150123	0.229585		srd-19	other	protein_coding
WBGene00005098	7.11891	-0.000995781	0.143307	0.971987		srd-20	other	protein_coding
WBGene00005099	0	NA	NA			srd-21	other	protein_coding
WBGene00005100	0.510017	-0.0121361	0.147007	0.237108			other	pseudogene
WBGene00005102	0.26395	-0.00573095	0.146492	0.609859			other	pseudogene
WBGene00005103	0.512319	-0.0052253	0.146224	0.690022		srd-25	other	protein_coding
WBGene00005104	9.55912	-0.0179307	0.143101	0.618698		srd-26	other	protein_coding
WBGene00005105	1.05502	0.0110443	0.146301	0.443162		srd-27	other	protein_coding
WBGene00005106	0.233278	0.00506897	0.14645	0.723845		srd-28	other	protein_coding
WBGene00005107	0	NA	NA			srd-29	other	protein_coding
WBGene00005108	0.280789	0.00746592	0.146569	0.546053		srd-30	other	protein_coding
WBGene00005109	0.37996	0.000190504	0.146253	0.96564		srd-31	other	protein_coding
WBGene00005110	24.9829	0.0140054	0.138227	0.770296	0.888625	srd-32	other	protein_coding
WBGene00005111	62.6806	-0.00990922	0.127678	0.873145	0.942499	srd-33	other	protein_coding
WBGene00005112	0.893641	-0.0198134	0.1477	0.152183		srd-34	other	protein_coding
WBGene00005113	27.4557	-0.018687	0.137939	0.705553	0.853001	srd-35	other	protein_coding
WBGene00005127	60.0637	-0.10123	0.15048	0.193896	0.515358	srd-49	other	protein_coding
WBGene00005137	2.57058	-0.00950443	0.144953	0.674393		srd-60	other	protein_coding
WBGene00005138	5.11674	-0.00349079	0.142408	0.910603		srd-61	other	protein_coding
WBGene00005139	4.05622	-0.0306011	0.147568	0.314856			other	pseudogene
WBGene00005140	5.46269	0.0657432	0.164383	0.053259		srd-63	other	protein_coding
WBGene00005145	1.11527	-0.00251505	0.145347	0.885002		srd-68	other	protein_coding
WBGene00005147	17.7727	0.0588823	0.151267	0.263891		srd-70	other	protein_coding
WBGene00005148	1.97814	0.0363155	0.151023	0.137133		srd-71	other	protein_coding
WBGene00005182	46.44	-0.134751	0.188941	0.0966677	0.446501	srg-25	other	protein_coding
WBGene00005183	0.447287	0.00344775	0.146283	0.741119		srg-26	other	protein_coding
WBGene00005184	5.49834	-0.0206871	0.144008	0.544186		srg-27	other	protein_coding
WBGene00005185	0.418819	0.00167282	0.146266	0.691077		srg-28	other	protein_coding
WBGene00005186	6.90391	-0.0272459	0.145763	0.42499		srg-29	other	protein_coding
WBGene00005187	10.6781	-0.0427569	0.146606	0.355128		srg-30	other	protein_coding
WBGene00005188	6.10358	0.00453277	0.141369	0.903987		srg-31	IPR	protein_coding
WBGene00005189	10.4186	0.0842569	0.171701	0.0986721		srg-32	other	protein_coding
WBGene00005190	5.06518	-0.0281866	0.147728	0.295149		srg-33	other	protein_coding
WBGene00005191	73.3549	-0.123947	0.162358	0.137784	0.476617	srg-34	other	protein_coding
WBGene00005192	0.234379	0.00268773	0.146275	0.930291			other	pseudogene
WBGene00005195	5.40392	-0.0355433	0.147313	0.344438		srg-38	other	protein_coding
WBGene00005196	2.27585	0.0200558	0.146544	0.440454		srg-39	other	protein_coding
WBGene00005197	12.4896	-0.0750615	0.166652	0.100255		srg-40	other	protein_coding
WBGene00005198	5.09007	-0.00330642	0.142934	0.913017		srg-41	other	protein_coding
WBGene00005199	6.26263	-0.0173046	0.143647	0.607215		srg-42	other	protein_coding
WBGene00005200	1.81448	0.0357531	0.151621	0.0798982			other	pseudogene
WBGene00005201	0.355785	0.000444781	0.146212	0.822856		srg-44	other	protein_coding
WBGene00005202	14.1041	-0.046162	0.149935	0.26191		srg-45	other	protein_coding
WBGene00005203	2.21039	0.00862636	0.144704	0.722395		srg-46	other	protein_coding
WBGene00005204	2.62324	-0.0116716	0.145343	0.599464		srg-47	other	protein_coding
WBGene00005210	12.1143	-0.0915145	0.17422	0.104898		srg-53	other	protein_coding
WBGene00005211	6.26408	-0.0762949	0.172905	0.0242357		srg-54	other	protein_coding
WBGene00005212	5.47424	-0.0432243	0.151733	0.190113		srg-55	other	protein_coding
WBGene00005213	15.7899	-0.0123914	0.139669	0.774262		srg-56	other	protein_coding
WBGene00005214	0.131337	0.00325385	0.146404	0.81791		srg-57	other	protein_coding
WBGene00005215	2.05681	0.0035052	0.144923	0.85851		srg-58	other	protein_coding
WBGene00005216	0.252516	-0.00498091	0.14647	0.497329		srg-59	other	protein_coding
WBGene00005217	0.131337	0.00325385	0.146404	0.81791		srg-60	other	protein_coding
WBGene00005218	1.95093	-0.0223205	0.147464	0.249266		srg-61	other	protein_coding
WBGene00005219	11.4468	-0.0177945	0.141947	0.650557		srg-62	other	protein_coding
WBGene00005222	6.40553	-0.0326688	0.145746	0.405158		srg-65	other	protein_coding
WBGene00005223	2.04503	-0.0137893	0.146098	0.462773		srg-66	other	protein_coding
WBGene00005224	0.1992	-0.00357373	0.146409	0.714814		srg-67	other	protein_coding
WBGene00005225	0.122312	-0.00313661	0.146403	0.70493		srg-68	other	protein_coding
WBGene00005227	6.94653	-0.117898	0.211495	0.0258149		srh-1	other	protein_coding
WBGene00005228	62.7412	0.0150424	0.129706	0.807547	0.907638	srh-2	other	protein_coding
WBGene00005229	3.47812	-0.0419145	0.152726	0.12286		srh-3	other	protein_coding
WBGene00005230	1.06394	0.00195943	0.145626	0.894578		srh-4	other	protein_coding
WBGene00005231	1.59097	0.0109251	0.145959	0.507911		srh-5	other	protein_coding
WBGene00005232	2.23924	-0.0300163	0.148946	0.201345			other	pseudogene
WBGene00005233	1.49797	-0.0201592	0.147561	0.192193		srh-7	other	protein_coding
WBGene00005234	3.84908	-0.0172014	0.146117	0.399722		srh-8	other	protein_coding
WBGene00005235	14.2786	-0.169432	0.279419	0.0268682			other	pseudogene
WBGene00005236	19.4201	-0.0953345	0.17326	0.114227		srh-10	other	protein_coding
WBGene00005240	29.7931	-0.422556	0.471291	0.0108969	0.301085	srh-15	other	protein_coding
WBGene00005241	12.7283	-0.0545809	0.148221	0.309511		srh-16	other	protein_coding
WBGene00005242	40.8108	-0.0343927	0.135832	0.558892	0.767558	srh-17	other	protein_coding
WBGene00005243	9.31981	-0.0413157	0.14935	0.274455		srh-18	other	protein_coding
WBGene00005245	10.2352	-0.0716773	0.161779	0.148589		srh-20	other	protein_coding
WBGene00005246	27.8113	-0.00248122	0.130872	0.964695	0.983597	srh-21	other	protein_coding
WBGene00005247	2.7438	0.00816455	0.144266	0.757444		srh-22	other	protein_coding
WBGene00005248	4.06156	-0.0227992	0.146965	0.34386		srh-23	other	protein_coding
WBGene00005249	8.51606	-0.00851801	0.141584	0.822934		srh-25	other	protein_coding
WBGene00005251	22.8793	-0.629357	0.379273	0.00333292	0.216912	srh-28	other	protein_coding
WBGene00005252	5.00428	-0.0142985	0.142983	0.676277			other	pseudogene
WBGene00005253	10.0913	0.0129524	0.139376	0.772903		srh-30	other	protein_coding
WBGene00005254	0.298329	0.00803077	0.146602	0.53352		srh-31	other	protein_coding
WBGene00005255	1.68395	-0.0218073	0.147714	0.17409		srh-32	other	protein_coding
WBGene00005256	0.504849	0.00283178	0.146063	0.880011		srh-33	other	protein_coding
WBGene00005257	2.33865	-0.00576971	0.144459	0.813612		srh-34	other	protein_coding
WBGene00005258	8.41805	-0.0411971	0.14744	0.336265		srh-35	other	protein_coding
WBGene00005259	0.453401	-0.00556579	0.146128	0.581273		srh-36	other	protein_coding
WBGene00005260	6.72352	-0.0357145	0.147206	0.345606		srh-37	other	protein_coding
WBGene00005261	27.2816	-0.18011	0.254284	0.0437114	0.397613	srh-38	other	protein_coding
WBGene00005268	8.39401	-0.011153	0.140616	0.782255		srh-45	other	protein_coding
WBGene00005269	23.3075	-0.198333	0.371918	0.0148052	0.330332	srh-46	other	protein_coding
WBGene00005270	8.66009	-0.0399929	0.147392	0.336113		srh-47	other	protein_coding
WBGene00005275	0.118828	0.00320233	0.146402	0.81791		srh-52	other	protein_coding
WBGene00005276	1.14343	-0.0146254	0.147085	0.184564			other	pseudogene
WBGene00005277	1.58708	0.00331369	0.145022	0.912353			other	pseudogene
WBGene00005278	0.522782	0.00968813	0.146474	0.570464		srh-55	other	protein_coding
WBGene00005279	3.98683	-0.0374414	0.150611	0.182652		srh-56	other	protein_coding
WBGene00005284	0.228644	-0.000596962	0.146316	0.93753		srh-62	other	protein_coding
WBGene00005295	7.29884	-0.0592967	0.158382	0.123597		srh-74	other	protein_coding
WBGene00005296	5.90025	-1.1903	0.772014	0.0028983		srh-75	other	protein_coding
WBGene00005297	8.16245	-0.144732	0.259237	0.0114692		srh-76	other	protein_coding
WBGene00005298	2.45229	-0.0381184	0.151864	0.109638			other	pseudogene
WBGene00005299	11.1589	-0.0601389	0.156593	0.172003		srh-78	other	protein_coding
WBGene00005300	3.69834	0.00367406	0.143218	0.901241		srh-79	other	protein_coding
WBGene00005301	0.689292	-0.00954326	0.146348	0.539238		srh-80	other	protein_coding
WBGene00005302	0.883673	-0.0143155	0.146729	0.324284			other	pseudogene
WBGene00005303	2.47521	-0.0440595	0.153958	0.0909133		srh-82	other	protein_coding
WBGene00005304	4.58888	0.0075784	0.143485	0.799233		srh-83	other	protein_coding
WBGene00005305	5.20603	0.0200762	0.144477	0.54099			other	pseudogene
WBGene00005306	1.1284	-0.010688	0.146211	0.46478		srh-85	other	protein_coding
WBGene00005307	0.828298	-0.00261005	0.146099	0.745658			other	pseudogene
WBGene00005308	0.485285	0.00166721	0.146053	0.884519		srh-87	other	protein_coding
WBGene00005309	0.50003	-0.00589467	0.14653	0.348634		srh-88	other	protein_coding
WBGene00005310	2.46671	-0.0269221	0.148748	0.191794		srh-89	other	protein_coding
WBGene00005312	0.782852	0.0156149	0.14716	0.291281			other	pseudogene
WBGene00005313	0.255597	-0.00567422	0.146493	0.596591		srh-92	other	protein_coding
WBGene00005314	0.32272	0.00795886	0.146585	0.555661			other	pseudogene
WBGene00005315	7.46535	-0.00929726	0.140561	0.815685		srh-95	other	protein_coding
WBGene00005316	2.20379	0.00768169	0.144126	0.775958		srh-97	other	protein_coding
WBGene00005317	1.30558	0.0127023	0.146371	0.357304		srh-98	other	protein_coding
WBGene00005320	15.9694	-0.0136176	0.137517	0.780695			other	pseudogene
WBGene00005321	3.96856	-0.0338287	0.149538	0.20997		srh-102	other	protein_coding
WBGene00005322	0.476265	-0.00737488	0.146362	0.558388			other	pseudogene
WBGene00005323	0.470142	-0.0038416	0.146151	0.834149		srh-104	other	protein_coding
WBGene00005325	0.505247	-0.00829112	0.146552	0.365707			other	pseudogene
WBGene00005326	0.600958	0.0063595	0.146244	0.757718			other	pseudogene
WBGene00005327	1.96044	-0.00871623	0.144862	0.705131			other	pseudogene
WBGene00005328	1.55286	0.00337872	0.145281	0.848435		srh-109	other	protein_coding
WBGene00005329	4.08045	0.0127811	0.143756	0.681355			other	pseudogene
WBGene00005330	0.893677	0.00818952	0.146076	0.611214		srh-111	other	protein_coding
WBGene00005331	1.21337	-0.0078968	0.145717	0.632562		srh-112	other	protein_coding
WBGene00005332	2.0002	0.00710023	0.145364	0.806646		srh-113	other	protein_coding
WBGene00005333	7.33344	-0.00308253	0.141558	0.930593			other	pseudogene
WBGene00005334	1.90545	-0.0138472	0.146067	0.457956		srh-115	other	protein_coding
WBGene00005335	1.82612	0.0139624	0.145515	0.544069		srh-116	other	protein_coding
WBGene00005336	3.19699	-0.00396603	0.144634	0.855949			other	pseudogene
WBGene00005337	2.70585	-0.0450231	0.153897	0.109826		srh-118	other	protein_coding
WBGene00005338	3.99301	-0.0403614	0.151166	0.186981		srh-119	other	protein_coding
WBGene00005339	7.70293	-0.0149622	0.143998	0.626541		srh-120	other	protein_coding
WBGene00005340	0.243714	-0.00238901	0.146313	0.708645		srh-122	other	protein_coding
WBGene00005341	2.34104	-0.00410086	0.145009	0.830267		srh-123	other	protein_coding
WBGene00005342	12.9422	-0.0435268	0.148919	0.297725		srh-125	other	protein_coding
WBGene00005343	0.972703	0.00137787	0.145806	0.899662			other	pseudogene
WBGene00005344	3.7436	0.0139797	0.143674	0.660972		srh-127	other	protein_coding
WBGene00005346	28.4465	-0.0618342	0.148458	0.293435	0.58676	srh-129	other	protein_coding
WBGene00005347	21.4525	-0.00304477	0.1371	0.947792		srh-130	other	protein_coding
WBGene00005348	1.81522	0.0184175	0.146824	0.33647		srh-131	other	protein_coding
WBGene00005349	0.573197	0.00243586	0.146161	0.717954		srh-132	other	protein_coding
WBGene00005350	0.887386	-0.0017812	0.145513	0.891114		srh-133	other	protein_coding
WBGene00005351	0.858699	-0.00397777	0.145747	0.785255		srh-134	other	protein_coding
WBGene00005353	3.32836	-0.000257362	0.144678	0.989853		srh-136	other	protein_coding
WBGene00005354	0.688032	-0.000573501	0.145938	0.947808		srh-137	other	protein_coding
WBGene00005355	0.1992	-0.00357373	0.146409	0.714814		srh-138	other	protein_coding
WBGene00005356	1.32114	0.0104998	0.145985	0.529292		srh-139	other	protein_coding
WBGene00005357	0.497235	-0.00221561	0.146168	0.757667		srh-140	other	protein_coding
WBGene00005358	0.186024	-0.00133808	0.146301	0.808183		srh-141	other	protein_coding
WBGene00005359	5.95755	0.00331741	0.140933	0.93278		srh-142	other	protein_coding
WBGene00005360	1.10781	0.0066027	0.145538	0.731286			other	pseudogene
WBGene00005361	0.363456	0.00572584	0.146391	0.648496		srh-145	other	protein_coding
WBGene00005362	22.8119	-0.067661	0.145826	0.288405	0.582595	srh-146	other	protein_coding
WBGene00005363	8.72155	-0.02358	0.143587	0.529998		srh-147	other	protein_coding
WBGene00005364	5.43109	-0.0852588	0.179796	0.0248009		srh-148	other	protein_coding
WBGene00005365	1.59218	0.00423664	0.14541	0.871525		srh-149	other	protein_coding
WBGene00005366	13.8494	-0.12599	0.215802	0.037282			other	pseudogene
WBGene00005367	0.321511	0.00428849	0.146449	0.599644			other	pseudogene
WBGene00005368	0.96467	0.00399053	0.145749	0.800013			other	pseudogene
WBGene00005369	0.623047	-0.0102058	0.146848	0.193264			other	pseudogene
WBGene00005370	9.23825	-0.0087389	0.140106	0.832608		srh-154	other	protein_coding
WBGene00005371	8.25458	-0.0590331	0.158559	0.117967			other	pseudogene
WBGene00005372	4.65707	-0.00628105	0.143375	0.82899			other	pseudogene
WBGene00005373	1.36212	-0.0026421	0.145745	0.777			other	pseudogene
WBGene00005374	0.485049	0.00368236	0.146299	0.783026			other	pseudogene
WBGene00005375	4.32448	0.017043	0.144333	0.582185		srh-159	other	protein_coding
WBGene00005376	0.906896	0.0106521	0.146284	0.574362			other	pseudogene
WBGene00005377	3.21039	-0.0205051	0.14548	0.476205			other	pseudogene
WBGene00005378	1.56535	0.00797231	0.145368	0.679607			other	pseudogene
WBGene00005379	4.88999	-0.043477	0.152284	0.166928			other	pseudogene
WBGene00005381	4.48578	0.0339127	0.148515	0.27626			other	pseudogene
WBGene00005382	9.50485	-0.0225994	0.143428	0.549599		srh-166	other	protein_coding
WBGene00005383	4.66131	-0.0128757	0.143253	0.69192		srh-167	other	protein_coding
WBGene00005384	0.760684	0.00139507	0.146103	0.845238			other	pseudogene
WBGene00005385	2.70651	-0.0288158	0.148347	0.253501		srh-169	other	protein_coding
WBGene00005386	5.48556	0.0241719	0.146488	0.36127		srh-170	other	protein_coding
WBGene00005387	5.62769	0.0463319	0.150918	0.248978		srh-171	other	protein_coding
WBGene00005388	8.25093	0.031933	0.146703	0.36725		srh-172	other	protein_coding
WBGene00005389	4.68308	0.0538288	0.156357	0.13332		srh-173	other	protein_coding
WBGene00005390	4.62526	0.0149979	0.144145	0.64066		srh-174	other	protein_coding
WBGene00005391	1.99998	0.0366612	0.151231	0.130317			other	pseudogene
WBGene00005392	1.624	-0.0300222	0.149832	0.105433		srh-177	other	protein_coding
WBGene00005393	9.54473	-0.0322535	0.143236	0.47515		srh-178	other	protein_coding
WBGene00005394	0.453715	0.0108049	0.146611	0.423398		srh-179	other	protein_coding
WBGene00005395	5.68283	-0.00215319	0.142843	0.943886		srh-180	other	protein_coding
WBGene00005396	1.98172	-0.0220429	0.147247	0.304721		srh-181	other	protein_coding
WBGene00005397	6.23278	-0.0141306	0.141014	0.727102		srh-182	other	protein_coding
WBGene00005398	1.90134	0.0149279	0.145747	0.496097		srh-183	other	protein_coding
WBGene00005399	9.81886	-0.124459	0.223293	0.0175363		srh-184	other	protein_coding
WBGene00005400	2.15371	-0.0135829	0.144839	0.602002		srh-185	other	protein_coding
WBGene00005401	4.49919	0.0181065	0.14398	0.587362		srh-186	other	protein_coding
WBGene00005402	6.56373	0.0647352	0.161417	0.110057		srh-187	other	protein_coding
WBGene00005403	28.8579	-0.0186775	0.135306	0.72905	0.866716		other	pseudogene
WBGene00005404	1.40781	0.0140293	0.146094	0.459606		srh-190	other	protein_coding
WBGene00005405	1.174	0.00125352	0.145562	0.947194		srh-192	other	protein_coding
WBGene00005406	3.25375	0.0137881	0.144392	0.632706		srh-193	other	protein_coding
WBGene00005407	1.68127	0.0218912	0.147216	0.32912		srh-194	other	protein_coding
WBGene00005409	2.1106	0.0194213	0.146794	0.339141			other	pseudogene
WBGene00005410	1.85467	-0.0375618	0.151441	0.129538		srh-199	other	protein_coding
WBGene00005411	2.036	-0.0481385	0.156547	0.041949		srh-200	other	protein_coding
WBGene00005412	1.5414	-0.0332765	0.151077	0.0628359		srh-201	other	protein_coding
WBGene00005413	4.03028	0.00125044	0.142939	0.969941			other	pseudogene
WBGene00005414	0.0594138	0.00257542	0.146378	0.939475		srh-203	other	protein_coding
WBGene00005415	9.09182	0.0111479	0.141827	0.766188		srh-204	other	protein_coding
WBGene00005416	1.92776	-0.014953	0.146107	0.433283		srh-206	other	protein_coding
WBGene00005417	5.62247	0.0278121	0.145324	0.445791		srh-207	other	protein_coding
WBGene00005418	4.24456	-0.0274613	0.146391	0.39027		srh-208	other	protein_coding
WBGene00005419	1.41904	0.0118828	0.145892	0.553387		srh-209	other	protein_coding
WBGene00005420	15.793	-0.0874419	0.167719	0.139578			other	pseudogene
WBGene00005421	4.39051	-0.00153766	0.144413	0.946612		srh-211	other	protein_coding
WBGene00005422	13.8349	0.00660823	0.136414	0.895759		srh-212	other	protein_coding
WBGene00005423	1.29107	0.0217819	0.147589	0.267876		srh-213	other	protein_coding
WBGene00005424	1.03671	0.0047681	0.145964	0.786579		srh-214	other	protein_coding
WBGene00005425	0.268871	0.00418974	0.146315	0.800101		srh-215	other	protein_coding
WBGene00005426	3.22208	-0.00190728	0.143915	0.941707		srh-216	other	protein_coding
WBGene00005427	5.46861	-0.00546206	0.142399	0.867353		srh-217	other	protein_coding
WBGene00005428	1.69632	0.00930425	0.145767	0.587821		srh-218	other	protein_coding
WBGene00005429	1.32091	0.022633	0.147736	0.231556		srh-219	other	protein_coding
WBGene00005431	16.5851	-0.141613	0.227236	0.044628			other	pseudogene
WBGene00005437	2.06241	0.0068539	0.144506	0.787171		srh-229	other	protein_coding
WBGene00005438	31.6057	-0.0387888	0.140174	0.481163	0.716515		other	pseudogene
WBGene00005439	1.50006	-0.0249746	0.148443	0.169722		srh-231	other	protein_coding
WBGene00005440	6.88108	0.0211024	0.14181	0.612904		srh-233	other	protein_coding
WBGene00005441	1.16667	-0.00120828	0.145336	0.830169		srh-234	other	protein_coding
WBGene00005442	1.68774	0.0215254	0.146897	0.350618		srh-235	other	protein_coding
WBGene00005443	0.18243	-0.00128059	0.146301	0.814109		srh-236	other	protein_coding
WBGene00005444	911.475	-0.552452	0.253527	0.00142633	0.161427	srh-237	other	protein_coding
WBGene00005445	1.03037	-0.0132769	0.146327	0.433553			other	pseudogene
WBGene00005446	4.41799	0.0604872	0.161766	0.0563619		srh-239	other	protein_coding
WBGene00005447	3.85595	0.00578424	0.143162	0.851233		srh-240	other	protein_coding
WBGene00005448	1.39448	0.0105824	0.146114	0.527419		srh-241	other	protein_coding
WBGene00005449	0.326563	0.0108093	0.146818	0.406906		srh-243	other	protein_coding
WBGene00005450	19.4532	-0.031263	0.141041	0.524018		srh-244	other	protein_coding
WBGene00005451	0.38275	0.00707118	0.146565	0.499775		srh-245	other	protein_coding
WBGene00005452	6.06267	-0.0224779	0.144623	0.507957		srh-246	other	protein_coding
WBGene00005453	0.0588379	0.0025704	0.146378	0.939475		srh-247	other	protein_coding
WBGene00005454	0.249494	-0.00246679	0.146314	0.701155		srh-248	other	protein_coding
WBGene00005455	0.12372	-0.00314482	0.146404	0.703059			other	pseudogene
WBGene00005457	0.0656683	0.00263955	0.14638	0.939475		srh-251	other	protein_coding
WBGene00005458	3.18968	-0.0150156	0.145716	0.513598		srh-252	other	protein_coding
WBGene00005459	0.368139	-0.00293641	0.146354	0.621863			other	pseudogene
WBGene00005460	2.25585	-0.030894	0.149272	0.184946			other	pseudogene
WBGene00005461	3.88892	-0.031889	0.148129	0.29093		srh-255	other	protein_coding
WBGene00005462	1.30861	0.0014003	0.145459	0.953008			other	pseudogene
WBGene00005463	0.125082	0.00322406	0.146403	0.81791		srh-257	other	protein_coding
WBGene00005464	1.03724	-0.00213969	0.145481	0.875593		srh-258	other	protein_coding
WBGene00005465	0	NA	NA				other	pseudogene
WBGene00005466	2.31256	-0.0141428	0.145281	0.562627			other	pseudogene
WBGene00005467	0.323829	0.00260139	0.146342	0.786136			other	pseudogene
WBGene00005468	0.843202	-0.00724037	0.145859	0.667651			other	pseudogene
WBGene00005469	3.65209	0.0569033	0.160057	0.0560848			other	pseudogene
WBGene00005470	0.727943	-0.00142727	0.145812	0.907288		srh-264	other	protein_coding
WBGene00005471	0.215945	-0.00106044	0.146302	0.793824		srh-265	other	protein_coding
WBGene00005472	1.07311	-0.00112555	0.145705	0.806977		srh-266	other	protein_coding
WBGene00005473	2.39616	-0.00525455	0.144985	0.759333			other	pseudogene
WBGene00005474	16.0076	-0.128915	0.220644	0.031033		srh-268	other	protein_coding
WBGene00005475	10.8779	-0.0447501	0.147357	0.337567		srh-269	other	protein_coding
WBGene00005476	2.78734	-0.0122171	0.145211	0.599451		srh-270	other	protein_coding
WBGene00005477	8.38944	0.095904	0.184725	0.0524212		srh-271	other	protein_coding
WBGene00005478	5.69334	0.0241839	0.14508	0.477288		srh-272	other	protein_coding
WBGene00005480	3.04436	-0.0246645	0.147063	0.343722		srh-275	other	protein_coding
WBGene00005481	4.52119	0.0239633	0.146533	0.381242		srh-276	other	protein_coding
WBGene00005482	4.28311	-0.00972667	0.142863	0.765464		srh-277	other	protein_coding
WBGene00005483	0.960571	0.00878345	0.146097	0.522744			other	pseudogene
WBGene00005484	5.60367	0.0113269	0.142666	0.74379		srh-279	other	protein_coding
WBGene00005485	1.45532	0.000683683	0.145052	0.932075			other	pseudogene
WBGene00005486	0.517349	-0.00162024	0.145943	0.885383		srh-281	other	protein_coding
WBGene00005488	18.8941	-0.487109	0.625922	0.00884177		srh-283	other	protein_coding
WBGene00005489	0.061156	-0.0025917	0.146382	0.816012		srh-284	other	protein_coding
WBGene00005490	5.54762	-0.05981	0.15987	0.0973559		srh-286	other	protein_coding
WBGene00005491	0.738648	-0.0113466	0.146622	0.302885		srh-287	other	protein_coding
WBGene00005492	0.263788	0.0041117	0.146314	0.799546		srh-288	other	protein_coding
WBGene00005493	0.183344	0.00350034	0.146416	0.732899		srh-289	other	protein_coding
WBGene00005494	0.119994	-1.20395e-05	0.146303	0.937532		srh-290	other	protein_coding
WBGene00005495	0.304166	-0.00332359	0.146335	0.626179		srh-291	other	protein_coding
WBGene00005496	0.37053	-0.00458319	0.146465	0.454745		srh-292	other	protein_coding
WBGene00005497	0.210737	0.00252199	0.14628	0.932546		srh-293	other	protein_coding
WBGene00005498	0	NA	NA				other	pseudogene
WBGene00005499	0.3863	-0.00345393	0.146303	0.740457		srh-295	other	protein_coding
WBGene00005500	1.46747	-0.0150376	0.146225	0.437532		srh-296	other	protein_coding
WBGene00005502	1.51928	-0.000860349	0.1452	0.962286		srh-298	other	protein_coding
WBGene00005503	0.154789	-0.000198226	0.146314	0.93753		srh-299	other	protein_coding
WBGene00005504	0.92768	0.00542652	0.146092	0.621064		srh-300	other	protein_coding
WBGene00005505	0.706837	0.00429939	0.145799	0.80658		srh-301	other	protein_coding
WBGene00005506	2.35114	0.000537018	0.145567	0.969474			other	pseudogene
WBGene00005507	0.703897	0.0120805	0.146524	0.453875		srh-303	other	protein_coding
WBGene00005508	0.841296	-0.0195501	0.147705	0.156325		srh-304	other	protein_coding
WBGene00005511	3.18332	-0.0156107	0.144595	0.587311			other	pseudogene
WBGene00005513	15.8068	-0.0351636	0.142454	0.472643		sri-1	other	protein_coding
WBGene00005514	19.8542	0.0180924	0.139135	0.700674		sri-2	other	protein_coding
WBGene00005515	1.57495	0.00132545	0.144817	0.951918			other	pseudogene
WBGene00005516	5.37268	0.0277252	0.146081	0.408728		sri-4	other	protein_coding
WBGene00005518	3.25581	0.0132388	0.144349	0.638778		sri-6	other	protein_coding
WBGene00005519	2.83238	-0.00288099	0.144784	0.900982		sri-7	other	protein_coding
WBGene00005521	0.118828	0.00320233	0.146402	0.81791		sri-9	other	protein_coding
WBGene00005522	2.74467	0.00619844	0.145041	0.763946		sri-10	other	protein_coding
WBGene00005530	31.7939	-0.108736	0.186045	0.085338	0.436079	sri-18	other	protein_coding
WBGene00005532	15.9293	-0.0390978	0.142605	0.444779		sri-20	other	protein_coding
WBGene00005533	23.4617	-0.0428659	0.142938	0.416558	0.673248	sri-21	other	protein_coding
WBGene00005534	20.8939	-0.0165932	0.136377	0.746882			other	pseudogene
WBGene00005535	13.8271	-0.0944733	0.178189	0.0885116			other	pseudogene
WBGene00005536	1.70752	-0.0212061	0.147094	0.335695		sri-24	other	protein_coding
WBGene00005537	2.43618	-0.0190369	0.146717	0.355687		sri-25	other	protein_coding
WBGene00005538	6.78002	-0.0544303	0.154808	0.178681		sri-26	other	protein_coding
WBGene00005539	5.54976	-0.0339321	0.146602	0.37172		sri-27	other	protein_coding
WBGene00005547	4.68428	0.00795279	0.142628	0.811854			other	pseudogene
WBGene00005576	1.75162	0.0137671	0.146013	0.480511			other	pseudogene
WBGene00005577	3.18197	-0.00699189	0.144136	0.790843		sri-65	other	protein_coding
WBGene00005578	2.00938	0.00442436	0.144477	0.85282		sri-66	other	protein_coding
WBGene00005579	0.325983	-0.00129335	0.146313	0.8003		sri-67	other	protein_coding
WBGene00005580	1.36263	-0.0108532	0.145442	0.601265			other	pseudogene
WBGene00005581	2.97855	-0.00367445	0.145038	0.85209		sri-69	other	protein_coding
WBGene00005582	12.0194	0.00328333	0.136379	0.950247		sri-70	IPR	protein_coding
WBGene00005584	9.16814	0.009879	0.141384	0.796864		sri-72	other	protein_coding
WBGene00005585	8.40261	0.0628641	0.159048	0.144067		sri-73	other	protein_coding
WBGene00005592	5.66855	-0.0460089	0.152484	0.185289		srj-4	other	protein_coding
WBGene00005593	0.52431	0.00251324	0.146013	0.994666		srj-5	other	protein_coding
WBGene00005594	0.804938	0.00843465	0.146094	0.523434		srj-6	other	protein_coding
WBGene00005595	1.41378	0.00477768	0.145791	0.744168		srj-7	other	protein_coding
WBGene00005596	0.207715	0.00508589	0.146452	0.708654		srj-8	other	protein_coding
WBGene00005597	2.02158	0.000985912	0.145035	0.958386		srj-9	other	protein_coding
WBGene00005598	1.31449	-0.0398668	0.154116	0.00401852		srj-10	other	protein_coding
WBGene00005599	7.63097	0.00159332	0.143543	0.952392		srj-11	other	protein_coding
WBGene00005600	1.58468	0.0269029	0.148555	0.197492			other	pseudogene
WBGene00005601	0.759841	0.00870825	0.146251	0.464675		srj-13	other	protein_coding
WBGene00005602	148.222	0.0675232	0.138008	0.371398	0.643016	srj-14	other	protein_coding
WBGene00005603	1.45427	0.0205323	0.147077	0.386911		srj-15	other	protein_coding
WBGene00005604	0.061156	-0.0025917	0.146382	0.816012			other	pseudogene
WBGene00005605	6.78891	0.00943179	0.141845	0.797304			other	pseudogene
WBGene00005606	35.6425	-0.0563966	0.146085	0.330188	0.612896	srj-18	other	protein_coding
WBGene00005607	1.55249	0.00933465	0.145497	0.637766		srj-19	other	protein_coding
WBGene00005608	0	NA	NA			srj-20	other	protein_coding
WBGene00005609	8.36879	-0.0630613	0.158159	0.161766		srj-21	other	protein_coding
WBGene00005610	3.16695	-0.0262542	0.147	0.350806		srj-22	other	protein_coding
WBGene00005611	34.5997	-0.218841	0.368556	0.0218372	0.356264	srj-23	other	protein_coding
WBGene00005612	0.185581	-0.00341044	0.146417	0.62704		srj-24	other	protein_coding
WBGene00005613	0.148555	-0.000243799	0.146314	0.93753		srj-25	other	protein_coding
WBGene00005614	14.5311	-0.00624075	0.138351	0.889138		srj-26	other	protein_coding
WBGene00005615	2.85846	-0.0350853	0.149423	0.235877		srj-27	other	protein_coding
WBGene00005616	8.38814	-0.0177947	0.142638	0.634795		srj-29	other	protein_coding
WBGene00005617	6.41574	-0.02089	0.146377	0.397912		srj-32	other	protein_coding
WBGene00005618	0.577263	-0.00828416	0.146405	0.475637		srj-33	other	protein_coding
WBGene00005619	0.1295	-0.00316752	0.146405	0.695591			other	pseudogene
WBGene00005620	2.80029	-0.00896825	0.144935	0.688714			other	pseudogene
WBGene00005621	0.478938	0.00233916	0.146172	0.928516		srj-37	other	protein_coding
WBGene00005622	0.432327	-0.0112667	0.146693	0.32466		srj-38	other	protein_coding
WBGene00005623	0.781421	0.000136934	0.146178	0.9933		srj-39	other	protein_coding
WBGene00005624	0.35221	-0.000752176	0.146146	0.96866		srj-40	other	protein_coding
WBGene00005626	0.127528	0.000113235	0.146303	0.937532		srj-44	other	protein_coding
WBGene00005627	1.11183	0.00816926	0.146174	0.503098		srj-45	other	protein_coding
WBGene00005628	0.0594138	0.00257542	0.146378	0.939475		srj-49	other	protein_coding
WBGene00005629	0.597869	-0.00864468	0.146321	0.52649		srj-50	other	protein_coding
WBGene00005630	0.66372	0.00331617	0.145889	0.914328			other	pseudogene
WBGene00005631	6.28605	-0.0243511	0.143186	0.542019		srj-52	other	protein_coding
WBGene00005632	3.04313	-0.0467938	0.155481	0.0640874		srj-53	other	protein_coding
WBGene00005633	0.117676	0.00318948	0.146401	0.81791		srj-54	other	protein_coding
WBGene00005634	0	NA	NA			srj-55	other	protein_coding
WBGene00005635	0.298799	-0.00380902	0.146423	0.656876		srj-57	other	protein_coding
WBGene00005640	37.6577	-0.144708	0.196555	0.0831239	0.434966	srn-1	other	protein_coding
WBGene00005642	81.9258	0.0582021	0.153244	0.232833	0.540654	srp-1	other	protein_coding
WBGene00005643	216.417	-0.0260885	0.120041	0.711237	0.85635	srp-2	other	protein_coding
WBGene00005644	119.639	0.0517934	0.148539	0.308778	0.59608	srp-3	other	protein_coding
WBGene00005646	35.4974	0.0822302	0.160818	0.186279	0.510957		other	pseudogene
WBGene00005647	742.727	0.133212	0.204245	0.0724727	0.426704	srp-6	other	protein_coding
WBGene00005648	6091.97	0.598029	0.333305	0.00286481	0.214674	srp-7	other	protein_coding
WBGene00005649	217.562	-0.135792	0.181645	0.104545	0.453545	srp-8	other	protein_coding
WBGene00005650	7.41376	0.0478761	0.154178	0.166401			other	pseudogene
WBGene00005651	15.7381	0.0199054	0.144202	0.54876			other	pseudogene
WBGene00005652	579.844	0.028285	0.128353	0.669199	0.830478	srr-1	other	protein_coding
WBGene00005653	85.3796	0.000814713	0.123016	0.991192	0.995653	srr-2	other	protein_coding
WBGene00005654	42.2389	-0.0372087	0.141586	0.467852	0.707087	srr-3	other	protein_coding
WBGene00005655	1795.13	0.0655874	0.146179	0.306796	0.595202	srr-4	other	protein_coding
WBGene00005656	8.31847	-0.0230502	0.140918	0.607264			other	pseudogene
WBGene00005657	3298.27	-0.0363787	0.137712	0.524386	0.744731	srr-6	other	protein_coding
WBGene00005658	0.37379	-0.00608467	0.146408	0.475552		srr-7	other	protein_coding
WBGene00005659	5.74099	0.0312	0.146027	0.395536		srr-8	other	protein_coding
WBGene00005660	11.2659	-0.0163741	0.139063	0.724418		srr-9	other	protein_coding
WBGene00005661	41.322	-0.076539	0.157468	0.203426	0.522181	srr-10	other	protein_coding
WBGene00005671	9.59629	-0.0321365	0.143025	0.480271		sru-8	other	protein_coding
WBGene00005685	3.22577	0.0138926	0.144904	0.589245		sru-22	other	protein_coding
WBGene00005686	2.96108	-0.0155913	0.145509	0.523614		sru-23	other	protein_coding
WBGene00005687	1.58319	-0.00213546	0.14561	0.804688		sru-24	other	protein_coding
WBGene00005688	10.2802	-0.0125681	0.137798	0.793049		sru-25	other	protein_coding
WBGene00005690	37.1465	-0.00507528	0.124893	0.936883	0.970782	sru-27	other	protein_coding
WBGene00005691	12.4095	-0.818539	0.471764	0.00243811		sru-28	other	protein_coding
WBGene00005692	11.0001	-0.00650232	0.140288	0.872169		sru-29	other	protein_coding
WBGene00005693	1.55746	0.0207909	0.146844	0.35821		sru-30	other	protein_coding
WBGene00005694	2.2779	-0.0036011	0.1451	0.847457		sru-31	other	protein_coding
WBGene00005695	13.8883	-0.00788034	0.139328	0.859103			other	pseudogene
WBGene00005696	6.40521	-0.0227466	0.143417	0.551201			other	pseudogene
WBGene00005697	0.282738	0.000596462	0.146316	0.936005			other	pseudogene
WBGene00005699	1.96551	0.00116917	0.144433	0.960668		sru-36	other	protein_coding
WBGene00005700	6.34194	-0.0162813	0.144416	0.586601		sru-37	other	protein_coding
WBGene00005701	7.13373	-0.00614327	0.14357	0.824674		sru-38	other	protein_coding
WBGene00005702	50.7112	-0.033886	0.131645	0.592628	0.786768	sru-39	other	protein_coding
WBGene00005703	72.5458	-0.265781	0.29673	0.0244372	0.358449	sru-40	other	protein_coding
WBGene00005705	4.85753	-0.0171974	0.143523	0.611593		sru-42	other	protein_coding
WBGene00005706	1.18298	-0.0153205	0.147135	0.306787			other	pseudogene
WBGene00005707	1.45258	-0.00504504	0.14532	0.779534		sru-44	other	protein_coding
WBGene00005708	0.654257	-0.000301757	0.145899	0.963488		sru-45	other	protein_coding
WBGene00005709	13.5565	0.03028	0.142149	0.517066			other	pseudogene
WBGene00005714	0.585516	-0.00600653	0.146277	0.526517		srv-3	other	protein_coding
WBGene00005719	29.8816	-0.0938168	0.174134	0.111063	0.458254	srv-8	other	protein_coding
WBGene00005720	8.86631	-0.00700545	0.140055	0.862696		srv-9	other	protein_coding
WBGene00005721	3.52199	-0.0403828	0.152299	0.121054		srv-10	other	protein_coding
WBGene00005745	6.72395	-0.0112272	0.141386	0.77094		srv-34	other	protein_coding
WBGene00005746	0.818817	0.00700053	0.14581	0.65727			other	pseudogene
WBGene00005747	1.36503	0.00879865	0.145971	0.551128			other	pseudogene
WBGene00005748	5.3291	0.0317602	0.147685	0.325095		srw-1	other	protein_coding
WBGene00005749	1.10335	0.00675604	0.145739	0.656443		srw-2	other	protein_coding
WBGene00005750	2.53555	-0.0432006	0.15485	0.04362		srw-3	other	protein_coding
WBGene00005751	0.438849	0.00416917	0.146262	0.79097		srw-4	other	protein_coding
WBGene00005753	5.25713	-0.0707212	0.166963	0.0623647		srw-6	other	protein_coding
WBGene00005754	16.4565	-0.110079	0.190672	0.0738334		srw-7	other	protein_coding
WBGene00005755	1.34206	-0.0069633	0.145314	0.719301		srw-8	other	protein_coding
WBGene00005758	18.0645	-0.450177	0.531518	0.0101989		srw-11	other	protein_coding
WBGene00005759	27.8793	-0.0792964	0.153615	0.228675	0.537995	srw-12	other	protein_coding
WBGene00005760	1.16155	0.0097364	0.14643	0.50617		srw-13	other	protein_coding
WBGene00005761	0.0838046	0.00214362	0.14636	0.939477		srw-14	other	protein_coding
WBGene00005762	0.260813	-0.00355516	0.146293	0.781785		srw-15	other	protein_coding
WBGene00005763	5.21313	0.0144293	0.142932	0.678131		srw-16	other	protein_coding
WBGene00005764	64.5302	-0.111533	0.189084	0.0808041	0.43359	srw-17	other	protein_coding
WBGene00005765	0.0900389	0.0021859	0.146361	0.939477			other	pseudogene
WBGene00005766	5.74549	-0.0450458	0.150799	0.24355		srw-19	other	protein_coding
WBGene00005767	0.803652	0.0134433	0.146941	0.333567		srw-20	other	protein_coding
WBGene00005768	0.0647501	-0.00261467	0.146383	0.816012		srw-21	other	protein_coding
WBGene00005769	0	NA	NA			srw-22	other	protein_coding
WBGene00005770	2.48813	0.0029648	0.144012	0.915499		srw-23	other	protein_coding
WBGene00005771	1.31485	-0.0206265	0.147422	0.248401		srw-24	other	protein_coding
WBGene00005772	17.6273	-0.0804912	0.169272	0.0944743			other	pseudogene
WBGene00005773	0	NA	NA			srw-26	other	protein_coding
WBGene00005774	0	NA	NA				other	pseudogene
WBGene00005775	0	NA	NA				other	pseudogene
WBGene00005776	0.183468	-0.0033896	0.146417	0.628948		srw-29	other	protein_coding
WBGene00005777	0.496612	0.00224727	0.146044	0.767911			other	pseudogene
WBGene00005778	0	NA	NA			srw-31	other	protein_coding
WBGene00005779	0.117676	0.00318948	0.146401	0.81791		srw-32	other	protein_coding
WBGene00005780	3.89319	0.01042	0.144075	0.714798		srw-33	other	protein_coding
WBGene00005781	0.122312	-0.00313661	0.146403	0.70493		srw-34	other	protein_coding
WBGene00005782	3.21306	0.00318127	0.143191	0.916992		srw-35	other	protein_coding
WBGene00005783	0.323459	0.00111035	0.146273	0.790852		srw-36	other	protein_coding
WBGene00005784	0.117676	0.00318948	0.146401	0.81791			other	pseudogene
WBGene00005785	0.520711	-0.00925232	0.146737	0.330818		srw-38	other	protein_coding
WBGene00005786	0.315843	-0.00552566	0.146369	0.640518		srw-39	other	protein_coding
WBGene00005788	0.699034	-0.0118049	0.146738	0.339243		srw-41	other	protein_coding
WBGene00005789	3.09628	-0.00186319	0.143596	0.944433		srw-42	other	protein_coding
WBGene00005790	0	NA	NA			srw-43	other	protein_coding
WBGene00005791	0.823614	0.000323585	0.145753	0.967216		srw-44	other	protein_coding
WBGene00005792	0.707708	-0.00593963	0.146072	0.696918			other	pseudogene
WBGene00005793	0.867395	0.00237382	0.145732	0.874887			other	pseudogene
WBGene00005794	3.35066	0.00873055	0.144996	0.698814			other	pseudogene
WBGene00005795	0	NA	NA			srw-48	other	protein_coding
WBGene00005796	0.0588379	0.0025704	0.146378	0.939475			other	pseudogene
WBGene00005797	2.39028	-0.0229569	0.146703	0.365096			other	pseudogene
WBGene00005798	0.66674	0.0155958	0.147085	0.381267		srw-51	other	protein_coding
WBGene00005799	0.534418	0.00105034	0.14624	0.889777			other	pseudogene
WBGene00005800	0.0594138	0.00257542	0.146378	0.939475		srw-53	other	protein_coding
WBGene00005801	1.91235	-0.0166561	0.146224	0.420017		srw-54	other	protein_coding
WBGene00005802	0.312058	-0.00349171	0.146338	0.614039		srw-55	other	protein_coding
WBGene00005803	1.05925	0.00506	0.145596	0.862744		srw-56	other	protein_coding
WBGene00005804	0.143218	0.00449467	0.146416	0.817911		srw-57	other	protein_coding
WBGene00005805	0.110791	0.00232596	0.146365	0.939477			other	pseudogene
WBGene00005806	0.0647501	-0.00261467	0.146383	0.816012		srw-59	other	protein_coding
WBGene00005812	0.221912	-0.0055266	0.146482	0.597117			other	pseudogene
WBGene00005814	3.22302	-0.0611444	0.162652	0.0406846		srw-67	other	protein_coding
WBGene00005815	1.90206	0.00880609	0.145179	0.675357		srw-68	other	protein_coding
WBGene00005816	13.4887	-0.043957	0.144416	0.393245		srw-69	other	protein_coding
WBGene00005817	0.47628	-0.0137554	0.147003	0.281462			other	pseudogene
WBGene00005818	54.2585	-0.0861348	0.151849	0.221653	0.53546	srw-71	other	protein_coding
WBGene00005819	0.207715	0.00508589	0.146452	0.708654		srw-72	other	protein_coding
WBGene00005820	1.63868	0.00512508	0.14548	0.762667		srw-73	other	protein_coding
WBGene00005821	0.0618602	-0.00258882	0.146382	0.816012			other	pseudogene
WBGene00005822	0	NA	NA				other	pseudogene
WBGene00005823	0.110791	0.00232596	0.146365	0.939477		srw-76	other	protein_coding
WBGene00005824	2.22554	-0.0156749	0.146343	0.411303		srw-77	other	protein_coding
WBGene00005825	9.77969	0.0848666	0.173355	0.0854099			other	pseudogene
WBGene00005827	3.29631	-0.0533872	0.158488	0.0522199			other	pseudogene
WBGene00005828	2.34405	-0.012335	0.144639	0.651413			other	pseudogene
WBGene00005829	6.36026	-0.0400132	0.148458	0.307597		srw-82	other	protein_coding
WBGene00005830	0.724856	0.00869436	0.146219	0.52985		srw-83	other	protein_coding
WBGene00005831	4.70516	-0.0235068	0.145375	0.460382		srw-84	other	protein_coding
WBGene00005832	274.206	0.0746414	0.13234	0.324264	0.607867	srw-85	other	protein_coding
WBGene00005833	317.593	0.075327	0.142478	0.291957	0.585842	srw-86	IPR	protein_coding
WBGene00005834	2.75669	-0.0141422	0.144591	0.614777		srw-87	other	protein_coding
WBGene00005836	5.43101	-0.0222046	0.143961	0.538549		srw-89	other	protein_coding
WBGene00005837	5.20493	-0.00557294	0.143879	0.829975		srw-90	other	protein_coding
WBGene00005838	19.572	-0.10799	0.186023	0.0858326		srw-91	other	protein_coding
WBGene00005843	5.10359	-0.0112844	0.143098	0.73022			other	pseudogene
WBGene00005845	9.98643	0.00342094	0.140608	0.931903		srw-98	other	protein_coding
WBGene00005846	5.39338	-0.0166626	0.143887	0.606548		srw-99	other	protein_coding
WBGene00005847	3.53782	-0.0250698	0.146407	0.390813		srw-100	other	protein_coding
WBGene00005848	2.4395	-0.0254217	0.14795	0.241313		srw-101	other	protein_coding
WBGene00005849	8.90576	-0.0458867	0.150836	0.247745		srw-102	other	protein_coding
WBGene00005850	9.88166	-0.0311582	0.144359	0.449371		srw-103	other	protein_coding
WBGene00005851	1.50713	-0.0103895	0.145895	0.533129			other	pseudogene
WBGene00005852	2.49666	0.0164393	0.146681	0.313776			other	pseudogene
WBGene00005853	10.216	0.000903993	0.140582	0.984557			other	pseudogene
WBGene00005854	0.117676	0.00318948	0.146401	0.81791		srw-107	other	protein_coding
WBGene00005855	3.69692	0.0031571	0.144378	0.940072		srw-108	other	protein_coding
WBGene00005856	0.0995998	-0.00299214	0.146383	0.81601		srw-109	other	protein_coding
WBGene00005857	0.143218	0.00449467	0.146416	0.817911			other	pseudogene
WBGene00005859	2.0289	0.00905551	0.144755	0.706419		srw-112	other	protein_coding
WBGene00005860	1.59585	0.00406817	0.145819	0.916379		srw-113	other	protein_coding
WBGene00005861	0	NA	NA				other	pseudogene
WBGene00005862	0.270117	0.00305374	0.146392	0.748635		srw-115	other	protein_coding
WBGene00005863	1.10644	0.00449666	0.14564	0.765701			other	pseudogene
WBGene00005864	0.0594138	0.00257542	0.146378	0.939475		srw-117	other	protein_coding
WBGene00005865	0.298799	-0.00380902	0.146423	0.656876		srw-118	other	protein_coding
WBGene00005866	0.316629	0.00105727	0.146273	0.79963		srw-119	other	protein_coding
WBGene00005867	0.31459	0.0049991	0.146282	0.74517		srw-120	other	protein_coding
WBGene00005868	10.6024	-0.0709828	0.157664	0.19644		srw-121	other	protein_coding
WBGene00005869	0.28352	0.00192979	0.146243	0.774475		srw-122	other	protein_coding
WBGene00005870	0.463819	0.00746947	0.146594	0.417898		srw-123	other	protein_coding
WBGene00005871	0.388881	-0.00763848	0.14661	0.441655		srw-124	other	protein_coding
WBGene00005872	0.124164	-6.6176e-05	0.146303	0.937532			other	pseudogene
WBGene00005873	0.502002	0.00760146	0.146587	0.481207			other	pseudogene
WBGene00005874	1.27017	0.00347615	0.145629	0.969547		srw-127	other	protein_coding
WBGene00005875	0.1295	-0.00316752	0.146405	0.695591			other	pseudogene
WBGene00005876	1.19743	0.0224052	0.14844	0.0953396		srw-129	other	protein_coding
WBGene00005877	0.557398	0.00188425	0.146148	0.77162		srw-130	other	protein_coding
WBGene00005878	1.10256	-0.0143512	0.146647	0.304673			other	pseudogene
WBGene00005879	0.739647	-0.010951	0.146616	0.370016			other	pseudogene
WBGene00005880	0.440433	-0.00429493	0.146246	0.795077		srw-133	other	protein_coding
WBGene00005881	0.241264	0.00174789	0.14632	0.872518		srw-134	other	protein_coding
WBGene00005882	0.185662	0.00138092	0.1463	0.935994		srw-135	other	protein_coding
WBGene00005883	3.36674	-0.0428193	0.153109	0.116189		srw-136	other	protein_coding
WBGene00005884	0	NA	NA			srw-137	other	protein_coding
WBGene00005885	0	NA	NA			srw-138	other	protein_coding
WBGene00005886	10.1722	-0.0351578	0.146458	0.373089		srw-139	other	protein_coding
WBGene00005887	5.05	-0.0238259	0.144879	0.484072		srw-140	other	protein_coding
WBGene00005888	0.92437	-0.0106802	0.146628	0.257027		srw-141	other	protein_coding
WBGene00005889	0.766729	0.0151866	0.146898	0.27655		srw-142	other	protein_coding
WBGene00005890	0.0838046	0.00214362	0.14636	0.939477		srw-143	other	protein_coding
WBGene00005891	0.55523	0.00660838	0.146486	0.538388		srw-144	other	protein_coding
WBGene00005892	9.9686	0.00290961	0.139922	0.944226		srx-1	other	protein_coding
WBGene00005893	99.056	-0.147255	0.200267	0.079144	0.43359	srx-2	other	protein_coding
WBGene00005894	1.07384	0.0124403	0.146371	0.532052		srx-3	other	protein_coding
WBGene00005895	15.5676	0.034971	0.140159	0.508368		srx-4	other	protein_coding
WBGene00005896	0.303283	0.00475993	0.146333	0.773257		srx-5	other	protein_coding
WBGene00005897	0.369049	-0.00473452	0.146471	0.447718		srx-6	other	protein_coding
WBGene00005898	0.42576	0.00695687	0.146457	0.583376		srx-7	other	protein_coding
WBGene00005899	0.350933	0.0117851	0.146908	0.369176		srx-8	other	protein_coding
WBGene00005900	4.13145	0.0128013	0.144103	0.658158		srx-9	other	protein_coding
WBGene00005901	0.618281	-0.00223413	0.146241	0.671823		srx-10	other	protein_coding
WBGene00005902	3.9209	-0.0553023	0.158027	0.0926739			other	pseudogene
WBGene00005907	0.625444	-0.00266744	0.145986	0.913322		srx-16	other	protein_coding
WBGene00005908	3.01801	0.00109683	0.144665	0.968618		srx-17	other	protein_coding
WBGene00005909	15.6914	-0.117204	0.206321	0.0392432		srx-18	other	protein_coding
WBGene00005912	8.01854	-0.0656319	0.162589	0.089441		srx-21	other	protein_coding
WBGene00005913	0.763594	0.00290424	0.145777	0.991273		srx-22	other	protein_coding
WBGene00005914	1.4806	0.00117292	0.144942	0.953841		srx-23	other	protein_coding
WBGene00005915	0.278953	0.00115559	0.146232	0.922002		srx-24	other	protein_coding
WBGene00005916	0.331319	-0.00654631	0.146533	0.5512			other	pseudogene
WBGene00005917	0.306279	-0.00234976	0.14634	0.68314		srx-26	other	protein_coding
WBGene00005918	0.0656683	0.00263955	0.14638	0.939475			other	pseudogene
WBGene00005919	0.183344	0.00350034	0.146416	0.732899		srx-28	other	protein_coding
WBGene00005920	1.22237	-0.0113814	0.146226	0.478438		srx-29	other	protein_coding
WBGene00005921	0.117676	0.00318948	0.146401	0.81791			other	pseudogene
WBGene00005922	0.148555	-0.000243799	0.146314	0.93753		srx-31	other	protein_coding
WBGene00005923	0	NA	NA			srx-32	other	protein_coding
WBGene00005924	0.122312	-0.00313661	0.146403	0.70493		srx-33	other	protein_coding
WBGene00005925	4.46633	0.0129213	0.143733	0.674292		srx-34	other	protein_coding
WBGene00005926	6.64707	-0.0659526	0.161918	0.110265			other	pseudogene
WBGene00005927	6.64477	-0.0312879	0.147944	0.304594		srx-36	other	protein_coding
WBGene00005928	1.57939	-0.001375	0.145486	0.884812			other	pseudogene
WBGene00005929	84.1443	-0.198577	0.266333	0.0388921	0.391726	srx-38	other	protein_coding
WBGene00005930	1.89239	-0.0541669	0.159792	0.0236718		srx-39	other	protein_coding
WBGene00005931	31.1492	-0.0369339	0.13491	0.555212	0.765119	fbxa-199	other	protein_coding
WBGene00005932	54.1581	0.0294706	0.136043	0.602209	0.792149	srx-41	other	protein_coding
WBGene00005933	0.555907	-0.00364759	0.146089	0.694521		srx-42	other	protein_coding
WBGene00005934	2.90811	0.0270395	0.147897	0.262		srx-43	other	protein_coding
WBGene00005935	9.89135	-0.031991	0.144537	0.446909		srx-44	other	protein_coding
WBGene00005937	8.84255	-0.0572905	0.152436	0.242714		srx-46	other	protein_coding
WBGene00005938	7.71838	-0.0153641	0.142171	0.682438		srx-47	other	protein_coding
WBGene00005939	3.22394	-0.0214706	0.145955	0.428605		srx-48	other	protein_coding
WBGene00005940	1.10948	-0.0125471	0.146497	0.327838			other	pseudogene
WBGene00005942	6.34274	0.00327638	0.142969	0.911449		srx-51	other	protein_coding
WBGene00005943	0	NA	NA				other	pseudogene
WBGene00005944	0.133285	-0.00318569	0.146391	0.81601			other	pseudogene
WBGene00005945	0.180078	0.00276707	0.146379	0.82309		srx-54	other	protein_coding
WBGene00005946	0.17709	0.00348136	0.146415	0.739054			other	pseudogene
WBGene00005947	31.5485	-0.0959109	0.171831	0.128981	0.473461	srx-56	other	protein_coding
WBGene00005948	0.891556	-0.0159528	0.146976	0.263513			other	pseudogene
WBGene00005949	252.323	-0.197605	0.22331	0.0477374	0.400371	srx-58	other	protein_coding
WBGene00005950	1.25657	0.0182535	0.146895	0.323819		srx-59	other	protein_coding
WBGene00005951	1.50311	-0.0320607	0.151073	0.0457958		srx-60	other	protein_coding
WBGene00005952	2.2083	-0.00486812	0.14509	0.803288			other	pseudogene
WBGene00005953	6.53917	0.0209434	0.143384	0.571852		srx-62	other	protein_coding
WBGene00005954	0	NA	NA			srx-63	other	protein_coding
WBGene00005955	3.05907	0.0201843	0.145531	0.479836		srx-64	other	protein_coding
WBGene00005956	0.061156	-0.0025917	0.146382	0.816012		srx-65	other	protein_coding
WBGene00005957	1.53458	-0.0141998	0.145986	0.481869		srx-66	other	protein_coding
WBGene00005958	5.30573	-0.000615355	0.142269	0.981559		srx-67	other	protein_coding
WBGene00005959	33.9047	-0.0396264	0.136634	0.510577	0.736431	srx-68	other	protein_coding
WBGene00005960	0	NA	NA				other	pseudogene
WBGene00005961	6.17931	0.00321679	0.141583	0.936269			other	pseudogene
WBGene00005962	2.89017	-0.010781	0.143959	0.708294			other	pseudogene
WBGene00005963	5.51212	-0.0315445	0.147635	0.323289			other	pseudogene
WBGene00005964	26.6808	-0.0800193	0.152462	0.232237	0.540403	srx-73	other	protein_coding
WBGene00005965	4.66919	0.0562709	0.158257	0.0997706		srx-74	other	protein_coding
WBGene00005966	0.67064	-0.0227368	0.148446	0.110647			other	pseudogene
WBGene00005967	6.85663	-0.0237606	0.146114	0.416381		srx-76	other	protein_coding
WBGene00005968	12.2969	-0.0973276	0.184406	0.0595114		srx-77	other	protein_coding
WBGene00005969	2.00454	0.00601614	0.145299	0.74935		srx-78	other	protein_coding
WBGene00005970	5.73922	-0.0156807	0.143965	0.618322			other	pseudogene
WBGene00005971	20.3203	-0.0778751	0.164807	0.136976		srx-80	other	protein_coding
WBGene00005972	9.56508	-0.0221476	0.142469	0.58345			other	pseudogene
WBGene00005973	3.65416	0.00335563	0.142571	0.918581		srx-82	other	protein_coding
WBGene00005974	5.36337	-0.0982722	0.194919	0.00899288			other	pseudogene
WBGene00005975	9.91249	0.0277371	0.144793	0.477714		srx-84	other	protein_coding
WBGene00005976	19.2939	0.00177684	0.137441	0.971238		srx-85	other	protein_coding
WBGene00005977	3.6023	-0.0410951	0.151341	0.189205		srx-86	other	protein_coding
WBGene00005978	0.918876	0.00439596	0.146152	0.640406		srx-87	other	protein_coding
WBGene00005979	0.546409	-0.00493919	0.146045	0.654761		srx-88	other	protein_coding
WBGene00005980	0.837007	0.0125099	0.146492	0.410877			other	pseudogene
WBGene00005981	0.677364	-0.0200104	0.148164	0.0931474		srx-90	other	protein_coding
WBGene00005982	22.8644	-0.144205	0.223791	0.0515141	0.403845		other	pseudogene
WBGene00005983	0.167609	0.0027332	0.146378	0.833236		srx-92	other	protein_coding
WBGene00005984	0.0618602	-0.00258882	0.146382	0.816012		srx-93	other	protein_coding
WBGene00005985	0.441138	-0.00430887	0.146246	0.794979			other	pseudogene
WBGene00005987	9.16224	-0.682256	0.658906	0.00620366		srx-96	other	protein_coding
WBGene00006004	1.06401	0.00550797	0.145713	0.723921		srx-113	other	protein_coding
WBGene00006006	14.7246	0.000258879	0.137211	0.996342		srx-115	other	protein_coding
WBGene00006007	10.5681	-0.0470441	0.1511	0.233197		srx-116	other	protein_coding
WBGene00006008	92.5824	-0.221864	0.293629	0.031906	0.375746	srx-117	other	protein_coding
WBGene00006012	0.950581	0.00263946	0.145596	0.871913		srx-121	other	protein_coding
WBGene00006013	0.23767	0.0018168	0.146322	0.868116		srx-122	other	protein_coding
WBGene00006014	1.91845	-0.00635894	0.145001	0.758784			other	pseudogene
WBGene00006015	3.00009	-0.0374211	0.150071	0.220338			other	pseudogene
WBGene00006016	59.6647	-0.103863	0.167423	0.147359	0.482151	srx-125	other	protein_coding
WBGene00006017	2.2979	-0.00319097	0.144536	0.883411			other	pseudogene
WBGene00006018	0.411113	-0.00111726	0.146148	0.711471			other	pseudogene
WBGene00006019	17.9699	-0.0397357	0.146519	0.363919		srx-128	other	protein_coding
WBGene00006020	21.0318	-0.0321107	0.139661	0.531126		srx-129	other	protein_coding
WBGene00006021	0.733196	-0.00466318	0.146179	0.626777		srx-130	other	protein_coding
WBGene00006022	1.30171	-0.0265357	0.148941	0.12703		srx-131	other	protein_coding
WBGene00006023	0.93593	0.000694528	0.145675	0.964661			other	pseudogene
WBGene00006024	1.25592	-0.0125672	0.146637	0.361522		srx-133	other	protein_coding
WBGene00006025	5.77434	-0.0309886	0.149032	0.207315		srx-134	other	protein_coding
WBGene00006026	31.1031	-0.12525	0.189507	0.0953574	0.444844	srx-135	other	protein_coding
WBGene00006027	11.2979	-0.0286447	0.143378	0.499132		srx-136	other	protein_coding
WBGene00006028	12.3064	-0.0446543	0.145677	0.368476		srx-137	other	protein_coding
WBGene00006029	3.21984	-0.0282106	0.146991	0.354879			other	pseudogene
WBGene00006057	65.2158	0.0699499	0.165309	0.0807023	0.43359		other	pseudogene
WBGene00006060	237.67	-0.0850138	0.165048	0.157511	0.491337	sth-1	other	protein_coding
WBGene00006070	3.00569	0.0325289	0.1488	0.252046		str-2	other	protein_coding
WBGene00006072	12.9579	0.0110286	0.134756	0.838254		str-4	other	protein_coding
WBGene00006073	0.459215	-0.00462132	0.146081	0.6961		str-5	other	protein_coding
WBGene00006074	0.648604	-0.00658603	0.146023	0.614869		str-6	other	protein_coding
WBGene00006075	341.204	0.495437	0.207227	0.00105993	0.142118	str-7	other	protein_coding
WBGene00006076	1.33856	-0.0243998	0.148361	0.171822		str-8	other	protein_coding
WBGene00006077	1.28441	-0.0162793	0.146613	0.406491		str-9	other	protein_coding
WBGene00006080	9.35978	-0.011386	0.141046	0.762772		str-12	other	protein_coding
WBGene00006081	0.231489	0.0027419	0.146278	0.930557		str-13	other	protein_coding
WBGene00006082	0	NA	NA			str-14	other	protein_coding
WBGene00006083	0.948978	-0.0123291	0.14615	0.471843		str-15	other	protein_coding
WBGene00006084	0.271189	0.00123655	0.146234	0.933478		str-16	other	protein_coding
WBGene00006085	8.09588	-0.0112985	0.141921	0.759307		str-18	other	protein_coding
WBGene00006086	37.5151	-0.0228528	0.136849	0.663552	0.82749	str-19	other	protein_coding
WBGene00006087	0.612425	-0.00524205	0.14618	0.774275		str-20	other	protein_coding
WBGene00006090	0.173844	0.00275268	0.146378	0.828106		str-23	other	protein_coding
WBGene00006091	0.331273	0.000889087	0.146313	0.848324			other	pseudogene
WBGene00006092	0.694715	0.00501069	0.14573	0.785094		str-25	other	protein_coding
WBGene00006093	7.76776	0.00128487	0.140568	0.976291		str-27	other	protein_coding
WBGene00006094	0.302151	-0.00174118	0.146294	0.663861		str-28	other	protein_coding
WBGene00006095	3.45762	-0.00280529	0.143535	0.919665			other	pseudogene
WBGene00006096	0.432628	-0.00553757	0.146256	0.568198		str-30	other	protein_coding
WBGene00006097	77.8041	-0.339957	0.387049	0.0150711	0.330728	str-31	other	protein_coding
WBGene00006098	0.358339	0.0118999	0.146922	0.360972		str-32	other	protein_coding
WBGene00006099	0.504943	-0.00267826	0.146218	0.832461		str-33	other	protein_coding
WBGene00006100	0	NA	NA				other	pseudogene
WBGene00006101	0.774698	0.00662832	0.146235	0.680223		str-35	other	protein_coding
WBGene00006102	3.2907	0.0167863	0.144406	0.581923		str-37	other	protein_coding
WBGene00006103	12.3937	0.035818	0.142948	0.460878		str-38	other	protein_coding
WBGene00006104	3.66076	0.0241441	0.145763	0.440703		str-39	other	protein_coding
WBGene00006105	0.183468	-0.0033896	0.146417	0.628948		str-40	other	protein_coding
WBGene00006106	13.2513	0.0260579	0.140278	0.589501		str-41	other	protein_coding
WBGene00006107	0.1992	-0.00357373	0.146409	0.714814			other	pseudogene
WBGene00006108	1.40715	-0.0117381	0.145407	0.588979		str-43	other	protein_coding
WBGene00006110	28.0334	-0.0210938	0.136657	0.688493	0.842113	str-45	other	protein_coding
WBGene00006111	3.72459	0.00904136	0.143344	0.769311		str-46	other	protein_coding
WBGene00006112	6.38454	-0.0657723	0.165214	0.0414886		str-47	other	protein_coding
WBGene00006117	0.0900389	0.0021859	0.146361	0.939477		str-52	other	protein_coding
WBGene00006118	1.52886	0.0185702	0.147145	0.431129			other	pseudogene
WBGene00006119	0.373427	0.00740475	0.146407	0.589559			other	pseudogene
WBGene00006120	0.394777	0.00188981	0.146127	0.95753		str-55	other	protein_coding
WBGene00006121	0.386949	-0.006974	0.146453	0.532079		str-56	other	protein_coding
WBGene00006122	9.52402	-0.0405227	0.146235	0.366752		str-57	other	protein_coding
WBGene00006123	4.89126	-0.000741897	0.143603	0.978545			other	pseudogene
WBGene00006124	0.463765	0.000690064	0.14624	0.884502		str-60	other	protein_coding
WBGene00006125	0.248218	-0.00355278	0.146426	0.573883		str-61	other	protein_coding
WBGene00006126	2.45654	0.00986293	0.145268	0.676658		str-63	other	protein_coding
WBGene00006127	3.44712	-0.0295831	0.147909	0.295578		str-64	other	protein_coding
WBGene00006128	0.183468	-0.0033896	0.146417	0.628948		str-66	other	protein_coding
WBGene00006129	0.754263	-0.00582039	0.146122	0.59716		str-67	other	protein_coding
WBGene00006130	0.1992	-0.00357373	0.146409	0.714814		str-68	other	protein_coding
WBGene00006131	0.0656683	0.00263955	0.14638	0.939475		str-69	other	protein_coding
WBGene00006132	0.122312	-0.00313661	0.146403	0.70493			other	pseudogene
WBGene00006133	0.195168	-0.0010812	0.146308	0.816972		str-71	other	protein_coding
WBGene00006134	0.391786	0.00658031	0.146524	0.564383		str-73	other	protein_coding
WBGene00006136	0.202632	0.0050529	0.14645	0.708434		str-76	other	protein_coding
WBGene00006137	0.424936	0.00952351	0.146493	0.516562		str-77	other	protein_coding
WBGene00006140	0.523811	0.00177747	0.145856	0.958785		str-81	other	protein_coding
WBGene00006141	1.67866	-0.00211067	0.145175	0.909098		str-82	other	protein_coding
WBGene00006142	2.56867	-0.00430171	0.144995	0.828027		str-83	other	protein_coding
WBGene00006143	13.3303	-0.0328277	0.143653	0.462094		str-84	other	protein_coding
WBGene00006144	2.97122	0.009364	0.144416	0.720451		str-85	other	protein_coding
WBGene00006145	0.0594138	0.00257542	0.146378	0.939475		str-86	other	protein_coding
WBGene00006146	9.00527	0.0419865	0.148008	0.323981		str-87	other	protein_coding
WBGene00006147	0.990475	-0.00380348	0.145725	0.794554		str-88	other	protein_coding
WBGene00006148	5.61832	-0.0184538	0.142455	0.630574		str-89	other	protein_coding
WBGene00006149	22.6267	0.000964651	0.137168	0.98514	0.993298	str-90	other	protein_coding
WBGene00006150	12.2116	-0.0299733	0.142441	0.509593		str-92	other	protein_coding
WBGene00006151	3.58824	0.0090958	0.14442	0.817799		str-93	other	protein_coding
WBGene00006152	10.5457	0.0220126	0.140497	0.629052		str-94	other	protein_coding
WBGene00006153	4.0418	-0.00487982	0.143123	0.870603		str-96	other	protein_coding
WBGene00006154	5.33788	-0.00761076	0.143238	0.798764		str-97	other	protein_coding
WBGene00006155	3.17868	0.0350784	0.149136	0.256277		str-99	other	protein_coding
WBGene00006156	0.861661	0.00742647	0.146001	0.643826		str-101	other	protein_coding
WBGene00006157	5.60573	-0.0168016	0.144342	0.586137		str-102	other	protein_coding
WBGene00006158	4.19218	0.0258875	0.146178	0.406408		str-103	other	protein_coding
WBGene00006159	1.55302	-0.0193392	0.147444	0.203754		str-106	other	protein_coding
WBGene00006160	0.538865	-0.015261	0.147166	0.219028		str-108	other	protein_coding
WBGene00006161	4.50009	-0.0314597	0.147409	0.332319		str-109	other	protein_coding
WBGene00006162	14.0661	-0.0445996	0.146417	0.356844		str-111	other	protein_coding
WBGene00006163	23.2405	-0.0472063	0.13998	0.4304	0.682618	str-112	other	protein_coding
WBGene00006164	1.07784	0.0116758	0.146339	0.508496		str-113	other	protein_coding
WBGene00006165	7.61126	-0.0740746	0.165765	0.106898		str-114	other	protein_coding
WBGene00006166	0.55733	0.00228164	0.146108	0.961711		str-115	other	protein_coding
WBGene00006167	6.15892	-0.0646344	0.162017	0.0949609		str-116	other	protein_coding
WBGene00006168	0.133285	-0.00318569	0.146391	0.81601			other	pseudogene
WBGene00006169	6.45306	-0.0363484	0.146016	0.386242		str-118	other	protein_coding
WBGene00006170	0.2555	0.00248596	0.14631	0.835967		str-119	other	protein_coding
WBGene00006171	0.617338	0.0038933	0.145969	0.904342		str-120	other	protein_coding
WBGene00006172	13.5125	-0.0590018	0.155574	0.188952		str-121	other	protein_coding
WBGene00006176	3.13309	-0.0238589	0.14778	0.241151		str-125	other	protein_coding
WBGene00006177	0.0647501	-0.00261467	0.146383	0.816012			other	pseudogene
WBGene00006178	2.36597	-0.0424843	0.153579	0.0802922		str-129	other	protein_coding
WBGene00006179	11.7854	-0.0692851	0.164648	0.0879993		str-130	other	protein_coding
WBGene00006180	34.1597	-0.00425659	0.1298	0.942113	0.97299	str-131	other	protein_coding
WBGene00006181	0.983741	-0.00465122	0.145923	0.692744			other	pseudogene
WBGene00006182	3.8051	-0.0241744	0.146807	0.345177		str-134	other	protein_coding
WBGene00006183	13.5079	-0.0516623	0.148484	0.307819		str-135	other	protein_coding
WBGene00006184	0.0900389	0.0021859	0.146361	0.939477		str-136	other	protein_coding
WBGene00006185	0.823043	-0.00657764	0.146324	0.599325			other	pseudogene
WBGene00006186	2.41736	-0.012934	0.14581	0.522243		str-139	other	protein_coding
WBGene00006187	11.1226	0.050046	0.148059	0.317428		str-138	other	protein_coding
WBGene00006188	1.54941	-0.0171576	0.146635	0.362957		str-140	other	protein_coding
WBGene00006189	11.1745	-0.0237925	0.14172	0.583252		str-141	other	protein_coding
WBGene00006190	7.96652	-0.026153	0.144511	0.481114		str-143	other	protein_coding
WBGene00006191	103.438	-0.0300865	0.133836	0.614573	0.798852	str-144	other	protein_coding
WBGene00006192	5.3561	-0.14425	0.276823	0.00116655		str-145	other	protein_coding
WBGene00006193	48.4529	-0.444483	0.425401	0.00933273	0.292942	str-146	other	protein_coding
WBGene00006194	2.80819	0.0107561	0.144271	0.696307			other	pseudogene
WBGene00006196	0.130418	5.72225e-05	0.146302	0.937532		str-149	other	protein_coding
WBGene00006197	3.52935	0.0279028	0.147446	0.320019		str-150	other	protein_coding
WBGene00006198	20.8652	-0.00981171	0.138015	0.83328		str-151	other	protein_coding
WBGene00006200	9.65489	-0.042018	0.144349	0.402411		str-154	other	protein_coding
WBGene00006205	3.39124	-0.00198331	0.144014	0.933105		str-160	other	protein_coding
WBGene00006210	14.0814	0.0152377	0.138191	0.751616		str-165	other	protein_coding
WBGene00006215	9.3213	0.00389642	0.140547	0.923225		str-171	other	protein_coding
WBGene00006221	2.69934	-0.0203068	0.146213	0.417392		str-177	other	protein_coding
WBGene00006222	2.47215	-0.0383515	0.151617	0.12826		str-178	other	protein_coding
WBGene00220000	347.508	-2.59276	0.292549	1.45873e-20	2.34433e-16	K02F2.11	other	ncRNA
WBGene00006225	5.13146	-0.0496642	0.152711	0.211076		str-181	other	protein_coding
WBGene00006226	25.8575	-0.106707	0.184787	0.0886027	0.439893	str-182	other	protein_coding
WBGene00006227	3.52233	0.0277611	0.146881	0.353152			other	pseudogene
WBGene00006230	0.415781	0.00202184	0.146265	0.728589		str-188	other	protein_coding
WBGene00006231	4.49925	-0.0350512	0.14759	0.329498		str-190	other	protein_coding
WBGene00006232	0.0647501	-0.00261467	0.146383	0.816012		str-193	other	protein_coding
WBGene00006233	6.31106	-0.00365047	0.141313	0.920796		str-196	other	protein_coding
WBGene00006234	0.681156	-0.00513295	0.146076	0.693647		str-198	other	protein_coding
WBGene00006235	8.13361	-0.00520375	0.139238	0.903159		str-199	other	protein_coding
WBGene00006236	1.30279	-0.0218932	0.147805	0.206451		str-200	other	protein_coding
WBGene00006237	20.0515	0.00818495	0.134129	0.883086		str-204	other	protein_coding
WBGene00006238	0	NA	NA			str-205	other	protein_coding
WBGene00006239	1.69744	-0.0158359	0.145863	0.478332		str-206	other	protein_coding
WBGene00006240	0.061156	-0.0025917	0.146382	0.816012		str-207	other	protein_coding
WBGene00006241	3.87064	-0.0133153	0.143716	0.668404		str-208	other	protein_coding
WBGene00006242	0.365658	-0.000531053	0.146315	0.824669		str-209	other	protein_coding
WBGene00006243	0.151195	-0.000164001	0.146314	0.93753			other	pseudogene
WBGene00006244	9.41108	-0.0220236	0.141096	0.616246		str-211	other	protein_coding
WBGene00006245	0.145665	-0.00021569	0.146314	0.93753			other	pseudogene
WBGene00006246	0	NA	NA				other	pseudogene
WBGene00006247	1.94299	0.0016301	0.144652	0.940622		str-214	other	protein_coding
WBGene00006248	1.28215	0.00239306	0.145576	0.871693			other	pseudogene
WBGene00006249	0	NA	NA			str-217	other	protein_coding
WBGene00006252	0.308641	-0.00468948	0.146326	0.769245		str-221	other	protein_coding
WBGene00006253	1.20846	-0.01203	0.145959	0.506378		str-222	other	protein_coding
WBGene00006255	4.79416	-0.0140774	0.144713	0.594179			other	pseudogene
WBGene00006256	3.72682	0.0541817	0.15814	0.0674201		str-225	other	protein_coding
WBGene00006257	0.290775	0.00452455	0.146323	0.793622		str-226	other	protein_coding
WBGene00006258	12.7424	0.011227	0.140112	0.789547		str-227	other	protein_coding
WBGene00006259	0.181854	-0.00129249	0.146301	0.814296		str-228	other	protein_coding
WBGene00006260	2.13256	-0.0116033	0.144492	0.665177		str-229	other	protein_coding
WBGene00006261	11.1488	-0.0215862	0.142058	0.592065		str-230	other	protein_coding
WBGene00006262	1.29883	0.00469977	0.145698	0.909294		str-231	other	protein_coding
WBGene00006263	0.710084	0.00128919	0.145837	0.917497		str-232	other	protein_coding
WBGene00006264	0.18115	-0.00114183	0.146309	0.826465		str-233	other	protein_coding
WBGene00006265	3.38736	-0.0365823	0.15061	0.168316		str-236	other	protein_coding
WBGene00006266	2.26859	0.00313479	0.145476	0.839844		str-238	other	protein_coding
WBGene00006267	1.13689	-0.00821497	0.145916	0.638408			other	pseudogene
WBGene00006268	4.88901	-0.0273778	0.145589	0.424086		str-240	other	protein_coding
WBGene00006269	0.51388	0.00371124	0.146137	0.865095			other	pseudogene
WBGene00006270	3.46252	-0.0648276	0.164248	0.0504198		str-243	other	protein_coding
WBGene00006271	4.77315	0.036615	0.149297	0.253209		str-244	other	protein_coding
WBGene00006274	0.381369	0.000178093	0.146252	0.965589		str-247	other	protein_coding
WBGene00006275	0	NA	NA			str-248	other	protein_coding
WBGene00006277	0.993728	-0.0124379	0.146339	0.415922		str-250	other	protein_coding
WBGene00006278	2.31967	-0.0328209	0.149778	0.175991		str-252	other	protein_coding
WBGene00006279	16.6318	-0.30789	0.901619	0.0114289		str-253	other	protein_coding
WBGene00006280	0.680615	-0.00134785	0.145656	0.885858		str-254	other	protein_coding
WBGene00006281	0.249052	0.00252928	0.146261	0.927244		str-255	other	protein_coding
WBGene00006282	6.00895	0.0472912	0.152613	0.197169		str-256	other	protein_coding
WBGene00006283	0.061156	-0.0025917	0.146382	0.816012		str-257	other	protein_coding
WBGene00006284	1.6606	-0.0276098	0.149172	0.12232		str-258	other	protein_coding
WBGene00006285	12.0175	-0.0773854	0.168089	0.0975784			other	pseudogene
WBGene00006286	21.658	0.0210403	0.13961	0.656549	0.823659	str-260	other	protein_coding
WBGene00006288	5.05708	0.00375096	0.142589	0.907659		str-262	other	protein_coding
WBGene00006289	1.38052	0.0178347	0.146919	0.394618		str-263	other	protein_coding
WBGene00006309	958.539	0.0657589	0.140168	0.335055	0.61765	sul-2	other	protein_coding
WBGene00006311	236.785	0.027644	0.140711			sun-1	other	protein_coding
WBGene00006342	928.095	0.0373158	0.127619	0.577056	0.777031	sup-37	other	protein_coding
WBGene00006373	2202.99	0.150869	0.209675	0.0708658	0.425635	syx-5	other	protein_coding
WBGene00006375	204.053	0.126423	0.200043	0.0709297	0.425635	syp-1	other	protein_coding
WBGene00006376	517.9	-0.0159493	0.125994	0.803888	0.905705	syp-2	other	protein_coding
WBGene00006392	506.242	0.189839	0.190217	0.0557061	0.41015	taf-10	other	protein_coding
WBGene00006418	122.197	0.076574	0.154219	0.225621	0.536164	spl-2	other	protein_coding
WBGene00006419	1.67557	-0.000281546	0.145544	0.984026		oac-39	other	protein_coding
WBGene00006435	5.44893	-0.000762714	0.142279	0.980924		stdh-4	other	protein_coding
WBGene00006436	4526.76	0.0972504	0.146925	0.19295	0.515186	ttn-1	other	protein_coding
WBGene00006437	888.938	0.0393433	0.125558	0.565743	0.770447	mrck-1	other	protein_coding
WBGene00006442	393.542	0.068497	0.154225	0.231568	0.539714	tag-65	other	protein_coding
WBGene00006443	384.851	0.140794	0.199862	0.0770644	0.43223	pak-2	other	protein_coding
WBGene00006446	283.39	0.273066	0.291261	0.0235922	0.356679	atx-3	other	protein_coding
WBGene00006460	2167.57	0.109923	0.189291	0.0777773	0.43223	ppm-1.A	other	protein_coding
WBGene00006465	824.824	0.0974744	0.17807	0.0980134	0.447549	fntb-1	other	protein_coding
WBGene00006467	871.725	0.095985	0.131013	0.238195	0.543889	magu-2	other	protein_coding
WBGene00006470	4973.88	-0.203761	0.216761	0.0458801	0.399218	tag-120	other	protein_coding
WBGene00006471	0.118828	0.00320233	0.146402	0.81791		nhr-233	other	protein_coding
WBGene00006481	1128.63	0.191071	0.340729	0.017633	0.34699	plrg-1	other	protein_coding
WBGene00006486	302.691	0.0575138	0.121161	0.443266	0.690516	zipt-16	other	protein_coding
WBGene00006489	549.283	0.0839165	0.160715	0.183452	0.50999	zhit-3	other	protein_coding
WBGene00006499	542.763	0.05749	0.150154			tag-153	other	protein_coding
WBGene00006512	1840.88	0.118127	0.197025	0.0658961	0.419773	abcf-1	other	protein_coding
WBGene00006523	739.547	0.0563256	0.139141	0.377102	0.647548	tam-1	other	protein_coding
WBGene00019914	20544.8	-1.35476	0.226183	1.05217e-10	8.45468e-07	clec-150	other	protein_coding
WBGene00006567	820.107	0.153346	0.175639	0.0931064	0.442215	tgt-2	other	protein_coding
WBGene00006570	174.929	0.0683944	0.156617	0.207731	0.525434	tig-2	other	protein_coding
WBGene00006582	687.111	0.0680902	0.128566	0.363889	0.637123	tmd-2	other	protein_coding
[truncated: 45,437 more rows]
